# Supplementary material for: Storable, neglected, and underutilized species of Southern Africa for greater agricultural resilience
Source: Plant Environ Interact. 2024 Aug 23;5(4):e70004. doi: 10.1002/pei3.70004 (PMC11343724; doi:10.1002/pei3.70004)
Supplement: Supplementary file 1 — Data S1. [file PEI3-5-e70004-s001.txt]

.
	
(2005). "Confirmation of 'Medjool' date palm (Phoenix dactylifera L.) as a landrace variety by a study of 'Medjool' accessions from Morocco using AFLP markers." Hortscience 40(4): 1121-1121.
	
(2005). "Contribution of ammonium to stimulation of smooth pigweed (Amaranthus hybridus L.) germination by extracts of hairy vetch (Vicia villosa Roth) residue." Weed Biology and Management 5(1): 19-25.
	Hairy vetch is a leguminous winter annual cover crop that provides a significant contribution toward meeting the nitrogen requirement of succeeding crops. Hairy vetch residue is capable of suppressing weeds, but low levels of residue can intermittently stimulate the emergence of weeds, particularly smooth pigweed. This research was conducted to assess the inhibitory and stimulatory effects of hairy vetch extracts on two smooth pigweed lots with differing dormancy conditions under differing germination conditions (25 or 35 degrees C in lightor dark). Full-strength extracts inhibited germination of both lots under allconditions, a result explained by the inhibitory osmotic potential of the toll-strength extract. At <= 0.1X proportions of the hairy vetch extract, there was a slight stimulation of germination above that of the control (average = 11%) of both lots of pigweed under ill germination conditions, except for a large stimulation (87%) by the more dormant lot at 25 degrees C in light. A similar response to ammonium hydroxide solutions was observed, in which germination stimulation averaged 7% for all conditions except for germination of the dormant pigweed lot that was stimulated 115% by 15 p.p.m. of ammonium (NH4+) at 25 degrees C in light. As the NH4+ concentration in the hairy vetch extract was similar to that in the ammonium hydroxide solutions that promoted the largest stimulation of germination, and because there was a high correlation between the degree of germination stimulation by hairy vetch extracts and by ammonium hydroxide, NH4+ appears to be the principle ingredient in the extract responsible for stimulation of smooth pigweed germination.

(2005). "Control methods for Mexican bean beetle (Epilachna varivestis Mulsant) infestations on snap bean (Phaseolus vulgaris L.) crops." Hortscience 40(4): 1055-1055.
	
(2005). "Genetic diversity of cowpea [Vigna unguiculata (L.) Walp.] breeding lines from different countries determined by AFLP markers." Hortscience 40(4): 998-998.
	
(2005). "Genetic diversity study of green bean [Phaseolus vulgaris (L.)] using morphological, allozyme, and RAPD markers." Hortscience 40(4): 1122-1122.
	
(2005). "Germination and radicle elongation responses of seven vegetable crops to aqueous extracts of hairy vetch (Vicia villosa) and cowpea (Vigna unguiculata)." Hortscience 40(4): 1021-1021.
	
(2005). "In vitro regeneration of cowpea (Vigna unguiculata L. Walp.) plants through organogenesis." In Vitro Cellular & Developmental Biology-Plant 41(4): 573-573.
	
(2005). "Screening of Brassica napus and Phaseolus vulgaris for physiological resistance to Sclerotinia sclerotiorum." Canadian Journal of Plant Pathology-Revue Canadienne De Phytopathologie 27(1): 166-166.
	
(2005). "Variability for antioxidant activity in the US Cowpea [Vigna unguiculata (L) Walp.] Core Collection." Hortscience 40(3): 881-881.
	
(2007). "Centella asiatica." Alternative Medicine Review 12(1): 69-72.
	
(2007). "Urtica dioica; Urtica urens (Nettle)." Alternative Medicine Review 12(3): 280-284.
	
(2009). "Cowpea [Vigna unguiculata (L.) Walp.]." Agronomy of Tropical Crops: 58-66.
	
(2009). "Guava (Psidium guajava L.)." Agronomy of Tropical Crops: 226-234.
	
(2013). "KIDNEY BEAN (Phaseolus vulgaris Linn.) NITROGEN (N) DEFICIENCY." Nutrient Deficiencies of Field Crops: Guide to Diagnosis and Management: 193-202.
	
(2016). "Superoxide-Dismutase Deficient Mutants in Common Beans (Phaseolus vulgaris L.): Genetic Control, Differential Expressions of Isozymes, and Sensitivity to Arsenic (Retraction of vol 2013, 782450, 2013)." Biomed Research International 2016.
	
Aali, N. S., et al. (2010). "Protective Effect of Ethanolic Extract of Solanum Nigrum on the Blood Sugar of Albino Rats." International Journal of Pharmaceutical Sciences and Research 1(9): 97-99.
	In recent times, focus on plant research has increased all over the world and a large body of evidence has collected to show immense potential of medicinal plants used in various traditional systems. Solanum nigrum (commonly called Makoi) is also a medicinal plant. A dietary intake of Solanum nigrum supplies our body with nutrients that offer protection against numerous diseases. All parts of this plant are used in the traditional medicine as a remedy for treating various diseases like, cough, cold, asthma, skin diseases and liver problem. Now a day, Diabetes mellitus has become a real problem of public health in developing countries. This is a metabolic disorder characterized by disarrangements in carbohydrate, protein and fat metabolism caused by the complete or relative insufficiency of insulin secretion and /or action. This is due to defective or deficient insulin secretary response. This results into impaired glucose use, which is a characteristic feature of diabetes mellitus i.e. resultant hyperglycemia. Elevated blood glucose level causes dehydration of the tissue cells as glucose does not diffuse easily through the pores of cell membrane and increased osmotic pressure. Present investigation is therefore designed to determine the effect of crude ethanolic extract of S. nigrum on blood sugar of albino rat after daily oral administration of dose at the level of 250mg/kg b. wt. for five and seven days respectively. It was noticed that the chronic administration for longer duration leads to significant decrease in blood sugar compared to control. Thus it can be concluded that Solanum nigrum also has the anti-diabetic property.

Aamer, M., et al. (2021). "BIOASSAY-GUIDED ISOLATION OF ANTI-INFLAMMATORY CONSTITUENTS FROM <i>Erigeron canadensis</i>." Chemistry of Natural Compounds 57(4): 749-751.
	
Aarnisalo, A. A. and P. Panula (1995). "Neuropeptide Ff-Containing Efferent Projections from the Medial Hypothalamus of Rat - a Phaseolus-Vulgaris-Leukoagglutinin Study." Neuroscience 65(1): 175-192.
	Neuropeptide FF (FMRFamide-like peptide, morphine-modulating peptide) is an octapeptide isolated from the bovine brain. There is evidence that neuropeptide FF participates in the modulation of nociceptive mechanisms. Neuropeptide FF acts through its own receptors which are distinct from the opiate receptors. In the rat brain neuropeptide FF is found in two major cell populations. We have studied the efferent connections of the hypothalamic neuropeptide FF-containing cell group, which is located in the medial hypothalamus between the dorsomedial, ventromedial and periventricular hypothalamic nuclei. By using an anterograde tracing method (Phaseolus vulgaris leucoagglutinin) combined with double-staining immunohistochemistry we characterized the connections of this cell group with the limbic system, certain hypothalamic nuclei, periaqueductal gray and with the solitary tract nucleus. In the limbic system, the major targets were the lateral septal nucleus, bed nucleus of stria terminalis and certain subnuclei in the amygdala. These connections suggest that neuropeptide FF may act, in addition to its well-characterized action in the sensory system, in limbic functions. Efferent connections to the periaqueductal gray suggest that neuropeptide FF may modulate the opiate mediated analgesia at this site.
Good correlation between our results and receptor autoradiography. support the idea that the terminal areas which our results show are target areas of the neuropeptide FF-containing system.

Aasim, M., et al. (2011). "Past, present and future of tissue culture and genetic transformation research on cowpea (Vigna unguiculata L.)." Current Opinion in Biotechnology 22: S131-S131.
	
Aasim, M., et al. (2008). "In Vitro Micropropagation from Shoot Meristems of Turkish Cowpea (Vigna Unguiculata L.) Cv. Akkiz." Bangladesh Journal of Botany 37(2): 149-154.
	Multiple shoots from shoot meristems of three - five,day-old in vitro grown seedlings of Turkish cowpea (Vigna unguiculata L.) cv. Akkiz was obtained in MS supplemented with 0.50 mg/1 BAP - 0, 0.10, 0.30 and 0.50 mg/1 NAA. Callus induction was recorded on all cultures. Callusing was recorded on all cultures containing 0.5 mg/1 BAP with and without NAA. However, increased diameter of calli was recorded on MS medium containing 0.5 mg/1 BAP - 0.1, 0.3 and 0.5 mg/1 NAA. The highest frequency (%) of shoot regeneration and mean number of shoots per explant was recorded on MS medium containing 0.5 mg/1 BAP with out NAA. Addition of any concentration of NAA resulted in significant decrease in the frequency (%) of shoot regeneration and mean number of shoots per explant. Maximum mean number of 2.60 shoots per explant was obtained on MS without NAA. Regenerated shoots were rooted on MS containing 0.50 mg/1 IBA where up to seven adventitous secondary shoots arose from the base of mother shoot were also recorded. These shoots could also be rooted easily on the same rooting medium. Rooted plants were adapted at room temprature in soil mix in pots. All plants flowered and set seeds in the growth room after three months.

Aasim, M., et al. (2009). "In vitro micropropagation from plumular apices of Turkish cowpea (Vigna unguiculata L.) cultivar Akkiz." Scientia Horticulturae 122(3): 468-471.
	Multiple shoot formation from the plumular apices excised from mature embryos of cowpea cv. Akkiz was obtained after pulse treatment with 10 mg/l BAP for 5 days followed by culture on MS medium containing 0.25, 0.50, 0.75 and 1.00, 1.25 mg/l BAP - with or without 0.10 mg/l NAA. Callus induction and shoot regeneration was recorded on all cultures containing BAP with or without NAA. However, inclusion of 0.1 mg/l NAA had positive effect on callus diameter and shoot length. Maximum mean number of 7.11 shoots per explant were obtained on MS medium containing 1.00 mg/l BAP. Longer shoots were recorded on MS medium containing various concentration of BAP + 0.1 mg/l NAA compared to those containing various concentrations of BAP singly. All shoots cultured on MS medium containing I mg/l BAP were rooted on MS medium containing 0.50 mg/l IBA. Rooted plants were acclimatized at room temprature in soil contained in pots. All plants flowered and set seeds in the greenhouse after 3 months. (C) 2009 Elsevier B.V. All rights reserved.

Aasim, M., et al. (2010). "Efficient in Vitro Propagation from Preconditioned Embryonic Axes of Turkish Cowpea (Vigna Unguiculata L.) Cultivar Akkiz." Archives of Biological Sciences 62(4): 1047-1052.
	Cowpea is an important grain legume crop. The study reports an efficient in vitro multiplication and shoots regeneration protocol from preconditioned embryonic axes of the Turkish cowpea cultivar Akkiz. The embryonic axes were preconditioned with 10 mg/l BA on agar solidified MS medium for 5 days. Thereafter they were cultured on MS medium containing 0.25, 0.50, 0.75 and 1.00 mg/l BA with or without 0.10 mg/l NAA. Mean frequency (%) of shoot regeneration, number of shoots per explant and shoot length decreased with each increase in BA concentration used singly. However, a positive increase was recorded in all parameters in the presence of 0.10 mg/l NAA in the regeneration medium. A maximum mean number of 10.33 shoots per explant was recorded on an MS medium containing 1.00 mg/l BA -0.1 mg/l NAA. Regenerated shoots were rooted on an MS medium containing 0.50 mg/l IBA. Rooted plants were acclimatized at room temperature in soil mix contained in pots where they were subjected to an intermittent mist-water spray for 24 h that maintained 90% relative humidity during the first few days which was gradually reduced to 40% for 10 days. All plants flowered and set seeds in a greenhouse after 3 months.

Aasim, M., et al. (2013). "Production of herbicide-resistant cowpea (Vigna unguiculata L.) transformed with the bar gene." Turkish Journal of Biology 37(4): 472-478.
	Plant genetic engineering has opened new avenues to modify crops and has provided a powerful tool for crop improvement. The present study reports the development of regeneration and genetic transformation protocol for the Turkish cowpea cultivar Akkiz. The immature cotyledons were cultured on Murashige and Skoog (MS) medium containing 0.25-0.75 mg L-1 6-benzylaminopurine with or without 0.25 mg L-1 alpha-naphthalene acetic acid. Shoot regeneration varied 44.4%-83.3% with 2.1-5.0 shoots per explant. Regenerated shoots were rooted in MS medium containing 0.50 mg L-1 indole-3-butyric acid and acclimatized in the greenhouse, where they flowered and set seeds. Immature cotyledons were transformed with Agrobacterium tumefaciens strain LBA4404 harboring the recombinant binary vector pRGG containing an herbicide tolerance gene (bar) along with a uida (GUS) gene under 35S promoter. Phosphinothricin was used as a selectable marker at a concentration of 2.5 mg.L-1. Putative transformants were screened by-the histochemical GUS assay. Furthermore, molecular analysis revealed the presence of the introduced gene in the,genome of cowpea cultivar Akkiz. The selected transgenic plants showed a resistance to Basta (R) nonselective herbicide at up to 10 mL L-1 of water. Putative transgenic plants retained their pigmentation and continued to grow in the greenhouse.

Aasim, M., et al. (2012). "Comparative studies on the competence of axillary shoot regeneration on unsliced and longitudinally sliced cotyledon nodes of Vigna unguiculata." Turkish Journal of Botany 36(3): 281-287.
	Vigna unguiculata is an important food legume crop in the semiarid tropics. It suffers from a host of agricultural constraints including damage due to diseases and pests. Judicious application of biotechnological methods can lead to considerable improvement in this important crop. Shoot regeneration from unsliced and longitudinally sliced cotyledon node explants obtained from 3-day-old to 5-day-old seedlings grown in vitro was achieved on Murashige and Skoog (MS) medium containing 1.11, 2.22, 3.33, and 4.44 mu M benzylaminopurine (BA) supplemented with 1.0 mg/L polyvinylpyrrolidone and 500 mg/L bacteriostatic Augmentin. Callus induction was recorded in all culture media on both explants. The shoot regeneration frequency (%) of longitudinally sliced cotyledon node explants was 2-fold to 3-fold higher than that of unsliced cotyledon node explants. A maximum number of 9.92 shoots per longitudinally sliced cotyledon node explant was recorded on MS medium containing 3.33 mu M BA. Each increase in the BA concentration of the culture medium proportionally decreased the mean shoot length on both explants. Maximum mean shoot lengths of 2.80 cm on unsliced cotyledon nodes and 3.04 cm on longitudinally sliced cotyledon node explant were recorded on MS medium containing 1.11 mu M BA. Regenerated shoots were rooted on MS rooting medium containing 2.45 mu M indole-3-butyric acid. In vitro regenerated plants were acclimatised at room temperature in growth rooms, where they produced viable seeds.

Abahmane, L. (2013). "Recent achievements in date palm (Phoenix dactylifera L.) micropropagation from inflorescence tissues." Emirates Journal of Food and Agriculture 25(11): 863-874.
	The Moroccan demand for date palm plants over the next decade is estimated to be 2.9 million. To fulfill this huge demand, the use of rapid micropropagation techniques is an objective of great interest. Generally, date palm micropropagation is performed from offshoot tissue. However, in the case of some rare genotypes, this technique is inefficient because only limited numbers of offshoots are available. To overcome this problem, a new technique based on the use of emerged inflorescence tissue was developed. The research activities resulted in a completely successful process starting from plant material excision to plant acclimatization and field planting. The technique was used for the micropropagation of 16 date palm genotypes with good fruit quality. To date, hundreds of well-acclimatized plants belonging to 9 genotypes have been produced. In addition, clusters of buds of 3 selected genotypes and Medjool cv. were produced and transferred to a private laboratory for mass propagation. In vitro plants needed to test for bayoud disease resistance of 6 selected genotypes were produced using this technique. Since 2001, well-acclimatized in vitro plants were gradually transferred to the field to study their behavior. Inflorescence-derived plants have shown normal growth and no abnormalities. Fruit set of planted palms started in 2005. In the present paper, micropropagation with inflorescence tissue as well as the related major achievements are presented.

Abaidoo, R., et al. (2017). "Evaluation of early maturing cowpea (Vigna unguiculata) germplasm for variation in phosphorus use efficiency and biological nitrogen fixation potential with indigenous rhizobial populations." Journal of Agricultural Science 155(1): 102-116.
	Cowpea genotypes that efficiently utilize phosphorus (P) with high potential for biological nitrogen (N) fixation (BNF) are vital to sustainable cropping systems in West Africa. A total of 175 early maturing cowpea genotypes were evaluated in 2010 and 2011 for P use efficiency (PUE) and BNF with an indigenous rhizobial population at Shika in the Northern Guinea savanna of Nigeria. There were significant genotypic variations for all 11 variables measured. The P utilization index, percentage N derived from the atmosphere and total N fixed ranged between 2.10-4.67, 31.3-61.86% and 11.86-50 kg/ha, respectively. The 175 early maturing cowpea genotypes were divided into five categories using principal component analysis (PCA), whereby total N fixed was associated with N and P uptake and plant biomass yield. Complete linkage cluster analysis revealed a total of three distinctive clusters having remarkable correspondence with the PCA. Some genotypes were identified as potential candidates for further breeding programmes using high PUE genotypes with relatively high capacity for BNF and indigenous rhizobial populations.

Abajo, C., et al. (2004). "In vitro study of the antioxidant and immunomodulatory activity of aqueous infusion of Bidens pilosa." Journal of Ethnopharmacology 93(2-3): 319-323.
	Bidens pilosa is an annual plant from tropical America with anti-inflammatory properties in hepatitis, laryngitis, headache and digestive disorders, among others. Its wide pharmacological applications can be attributed to its chemical composition, with inhibitory effects on pathogenic microorganisms and flavonoids, which show strong antioxidant capacities. We investigated the antioxidant activity of an aqueous infusion of Bidens pilosa by studying its protective effect on the hemolysis induced by an initiator of radicals such as 2,2'-azobis(2-amidinopropane) dihydrochloride (AAPH).
The immunomodulatory activity of the infusion was tested using whole blood cells. Cytokine production increased in whole blood stimulated or not by lipopolysaccharides (LPSs).
The infusion is also characterized by its capacity to protect erythrocytes from the phototoxic effect of chlorpromazine, which allows its use as a potential photoprotector. Finally, it did not show Ocular irritation, as demonstrated by the effect on hemoglobin denaturation.
This study supports the health benefits of the ingestion of the infusion. (C) 2004 Elsevier Ireland Ltd. All rights reserved.

Aban, C. L., et al. (2018). "Molecular, morphological and pathogenic diversity of Sclerotinia sclerotiorum isolates from common bean (Phaseolus vulgaris) fields in Argentina." Plant Pathology 67(8): 1740-1748.
	White mould, caused by Sclerotinia sclerotiorum, is one of the most threatening fungal diseases occurring across major bean production regions worldwide. In Argentina, under favourable weather conditions, up to 100% seed yield losses occur on susceptible common bean cultivars. The aim of this study was to characterize the diversity of S. sclerotiorum isolates from six dry bean fields in the main production area of Argentina by means of molecular, morphological (mycelium colour, number and pattern of sclerotia distribution) and pathogenic approaches. Among 116 isolates analysed, high genotypic and morphological variability was observed. A total of 52 mycelial compatibility groups (MCGs) and 59 URPs (universal rice primers) molecular haplotypes were found. All the MCGs were location specific, while only 12% of the URP haplotypes were shared among locations. The molecular analysis of variance revealed a significant differentiation among populations, with higher genetic variability within the populations analysed than among them. The aggressiveness of the isolates towards bean seedlings was assessed in the greenhouse. Most of the isolates were highly aggressive, while no variation among locations was observed. The information generated in the present study provides, for the first time, information on the variability of S. sclerotiorum associated with white mould in the main common bean production area in Argentina. In addition, the findings suggest the occurrence of both clonal and sexual reproduction in the populations analysed. This work contributes to the development of sustainable management strategies in bean production aimed to minimize yield losses due to white mould.

Abass, M. H. (2013). "Microbial contaminants of date palm (Phoenix dactylifera L.) in Iraqi tissue culture laboratories." Emirates Journal of Food and Agriculture 25(11): 875-882.
	The date palm is one of the most important economic species of the palm family, grown mainly for its fruits (dates). Nowadays there is increased demand for date palm fruits around the world. To meet this demand, several propagation methods have been utilized, among them micropropagation which has been used in Iraq and many other countries for large-scale multiplication of date palm Micropropagation faces several constraints; one is microbial contamination which represents a major challenge to the initiation and maintenance of date palm micropropagation laboratories. In recent years, two major groups of contaminants have been identified and isolated from different date palm tissue culture laboratories in Iraq. The first group is fungi. Several fungal species have been isolated and identified as contaminants; most predominant are: Aspergillus niger, Alternaria alternata and Penicillium spp. The second group is bacteria; predominantly of the genera Bacillus, Staphylococcus and Proteus.

Abass, M. H. (2016). "Responses of date palm (Phoenix dactylifera L.) callus to biotic and abiotic stresses." Emirates Journal of Food and Agriculture 28(1): 66-74.
	The in vitro responses of date palm (Phoenix dactylifera L.) callus of Hillawi cv. to Aspergillus niger culture filtrates (ACF) (10 and 20%) and sodium chloride (NaCl) (68.45; 137 and 205.34 mM) treatments were investigated at the proliferation stage. Results indicated that both ACF and NaCI treatments at high concentrations led to an adverse effect on callus growth. Fresh and dry weights were significantly decreased; in contrast to the control treatment (untreated callus). Growth reduction was accompanied with an increase of browning intensity. A stimulatory effect on callus growth was observed at low concentration of NaCI (68.45 mM). The exposed callus generally tends to accumulate a significant amount of free proline as well as hydrogen peroxide (H2O2).This accumulation increased significantly with the increase of ACF and NaCI concentrations, whereas the opposite trend was seen in the activity of catalase. Additionally, the random amplified polymorphic DNA- polymerase chain reaction (RAPD-PCR) technique was utilized to define any DNA rearrangements that may have been induced by ACF and NaCI treatments. Results of RAPD analysis detected DNA polymorphism using OPA01-OPA03 primers which revealed appearance and disappearance of fragments compared to the control profile. This suggests genetic rearrangements which could be the cause of the observed morphological and biochemical variations in date palm callus exposed to biotic and abiotic stresses.

Abass, M. H., et al. (2013). "First report of Nigrospora sphaerica (Sacc.) Mason as a potential pathogen on date palm (Phoenix dactylifera L.)." Canadian Journal of Plant Pathology 35(1): 75-80.
	Nigrospora sphaerica was isolated from date palm leaves which showed severe symptoms of leaf and stem spot. Pathogenicity tests revealed that several isolates of this fungus reproduced symptoms on the cultivar Al-Sayer'. The susceptibility of five different cultivars of date palm showed that Halawii' and Al-Sayer' were the most susceptible to infection compared with other cultivars such as Barhee', Zahdi' and Khadrawii'. Morphological and molecular characteristics confirmed the identification of N. sphaerica. The phytotoxicity of the culture filtrates were investigated, and shown to induce severe symptoms on date palm leaves.

Abass, S. M. and H. I. Mohamed (2011). "Alleviation of Adverse Effects of Drought Stress on Common Bean (Phaseolus Vulgaris L.) by Exogenous Application of Hydrogen Peroxide." Bangladesh Journal of Botany 40(1): 75-83.
	Effects of seed pretreatment by hydrogen peroxide (H2O2) on drought tolerance in common bean plants (Phaseolus vulgaris L.) were studied. Drought stress caused highly significant decrease in growth parameters, photosynthetic pigments, total carbohydrates and phytohormones. An increase drought stress caused highly significant increase in compatible solutes and polyamine contents as antioxidants and ABA contents in shoots of common bean plants. H2O2-pretreatment of seeds enhanced all the above parameters than the water-pretreated seeds (control) under drought condition. Results suggested that H2O2, a stress signal could trigger the activation of antioxidants in seeds which persists in the plants to alleviate the oxidative damage leading to improvements in physiological attributes for the plants growth under drought.

Abbas, A. F. and M. J. Ahmed (2016). "Mesoporous activated carbon from date stones (Phoenix dactylifera L.) by one-step microwave assisted K2CO3 pyrolysis." Journal of Water Process Engineering 9: 201-207.
	Preparation of activated carbon (KAC) from date stones (DS) by microwave K2CO3 activation has been studied. Methylene blue (MB) dye was sufficiently adsorbed on KAC compared to raw DS. The effects of radiation time (4-12 min), radiation power (540-700 W) and impregnation ratio (0.5-2.5 g/g) on the yield and MB uptake of KAC were studied. MB uptake of 460.12 mg/g and 19.99% yield were reported at 8 min radiation time, 660W radiation power and 1.5 g/g impregnation ratio. The characteristics of KAC were examined by pore structure analysis, scanning electron microscopy (SEM) and Fourier transforms infrared spectroscopy (FTIR). The BET surface area and total pore volume were 1144.25 m(2)/g and 0.656 m(3)/g, respectively. The equilibrium data were well correlated by Langmuir isotherm compared to Freundlich and Temkin isotherms with maximum Langmuir capacities of 256.15 and 485.44 mg/g on DS and KAC, respectively. Pseudo- second order model showed well representation for adsorption kinetics data. (C) 2016 Elsevier Ltd. All rights reserved.

Abbas, H. K., et al. (1998). "Ultrastructural effects of AAL-toxin T-A from the fungus Alternaria alternata on black nightshade (Solanum nigrum L.) leaf discs and correlation with biochemical measures of toxicity." Toxicon 36(12): 1821-1832.
	Ultrastructural effects of AAL-toxin T-A from Alternaria alternata on black nightshade (Solanum nigrum L.) leaf discs and correlation with biochemical measures of toxicity. In black nightshade (Solanum nigrum L.) leaf discs floating in solutions of AAL-toxin T-A (0.01 - 200 mu M) under continuous light of 25 degrees C, electrolyte leakage, chlorophyll loss, autolysis, and photobleaching were observed within 24 h. Electrolyte leakage, measured by the conductivity increase in the culture medium, began after 12 h with 200 mu M AAL-toxin T-A, but was observed after 24 h with 0.01 to 50 mu M AAL-toxin T-A, when it ranged from 25% to 63% of total releasable electrolytes, respectively. After 48 h incubation, leakage ranged from 39% to 79% of total for 0.01 to 200 mu M AAL-toxin T-A, respectively, while chlorophyll loss ranged from 5% to 32% of total, respectively. Ultrastructural examination of black nightshade leaf discs floating in 10 mu M AAL-toxin T-A under continuous light at 25 degrees C revealed cytological damage beginning at 30 h, consistent with the time electrolyte leakage and chlorophyll reduction were observed. After 30 h incubation chloroplast starch grains were enlarged in control leaf discs, but not in AAL-toxin T-A-treated discs, and the thylakoids of treated tissue contained structural abnormalities. After 36-48 incubation with 10 mu M AAL-toxin T-A, all tissues were destroyed with only cell walls, starch grains, and thylakoid fragments remaining. Toxicity was light-dependent, because leaf discs incubated with AAL-toxin T-A in darkness for up to 72 h showed little phytotoxic damage. Within 6 h of exposure to greater than or equal to 0.5 mu M toxin, phytosphingosine and sphinganine in black nightshade leaf discs increased markedly, and continued to increase up to 24 h exposure. Thus, physiological and ultrastructural changes occurred in parallel with disruption of sphingolipid synthesis, consistent with the hypothesis that AAL-toxin T-A causes phytotoxicity by interrupting sphingolipid biosynthesis, thereby damaging cellular membranes. (C) 1998 Elsevier Science Ltd. All lights reserved.

Abbas, K., et al. (2014). "Antimicrobial Activity of Fruits of Solanum Nigrum and Solanum Xanthocarpum." Acta Poloniae Pharmaceutica 71(3): 415-421.
	Current study was conducted to investigate antimicrobial activity of fruit extracts of two Solanaceous plants (Solanum nigrum and Solanum xanthocatpum) found in Pakistan. Petroleum ether, chloroform, dichloromethane, ethyl acetate, acetone, methanol and water were utilized for extraction. The highest percentages of polar components of both the species were extracted by water; little amount of non-polar components by petroleum ether while very low quantities by other solvents. Antimicrobial activities were estimated by measuring zones of inhibition through hole-plate diffusion method, against three species of Gram positive bacteria, five species of Gram negative bacteria and three species of fungi selected for this study. Doses of 5, 10 and 15 mg/mL prepared through methanolic extracts of each plant's powdered fruit material displayed significant zones of inhibition against all three Gram positive bacteria, three of the Gram negative bacteria out of five and against all three fungi. Although these doses exhibited significant zones of inhibition but they are not as potent as standards: ampicillin or amphotericin B. The present study assures the possible potential of antimicrobial as well as antifungal activity of fruit extracts of these plants.

Abbas, M., et al. (2020). "Insight on the fractionations and structural characterizations of innovative antidiarrheal compounds screened from leaves of Psidium guajava of local origin in Pakistan." Pakistan Journal of Pharmaceutical Sciences 33(5): 2323-2329.
	Numerous ailments have been effectively treated with natural plants for long time all over the world. Plants provided a back bone for the exploration of novel medicinal compounds. Therefore, chief focus of our study was to isolate the biologically active compounds from the plant source and evaluate their antidiarrheal potentials, as diarrhea is still the most dominant disease in developing countries. The isolation and structure elucidation of two new compounds were identified from methanolic and chloroform extracts of Psidium guajava (guava) leaves. Extracts of plants were acquired by successive maceration from dried powder. Castor oil induced diarrheal-model was used to evaluate the antidiarrheal activity and therapeutic response was endorsed to the suppression of normal and wet stools in Spraug Dawley rats. Through the series of fractionations, compound-A was obtained from methanolic extract and named 3-(4-amino 1,3,8-tri-OH 5,6-di-CH3 7-propyl 1,2,3,4,4a,5,8,8a-octahydronaphthalen 2-yl) propanoic3-( 4-NH3 7-butyl 1,3,8tri-OH 5,6-di-CH3 1,2,3,4,4a,5,8,8a-octahydronaphthalen 2-yl)propanoic anhydride. Compound-B was entitled 5-(3hydroxy-1,4-di-CH3-1,2,3,4,4a,5,8,8a-octahydronaphthalen-2-yl)pent-3-enoic acid was acquired from the chloroform extract. The structure elucidations of both compounds were interpreted through spectroscopic data, including EI-MS, FTIR, (HNMR)-H-1 and C-13-NMR. The significant antidiarrheal activities were determined with crude extracts and isolated compounds. In inference, present study revealed that substantial antidiarrheal feature of guava is confined to the identified compounds.

Abbas, M., et al. (2017). "Muscilage characterization, biochemical and enzymatic activities of laser irradiated Lagenaria siceraria seedlings." Journal of Photochemistry and Photobiology B-Biology 173: 344-352.
	Laser stimulation effect on L. siceraria seed mucilage, biochemicals and enzymatic activities during early growth stages were investigated. The laser density power of 1 mW/cm(2) for 3 and 5 min treatments were performed and various responses i.e., seedlings mucilage, biochemical and enzymatic activities were studied. Laser treatment of L. siceraria seeds enhanced the biochemical as well as the enzymatic activities. TPC (total phenolic contents),TFC (total fiavdnoids contents), TSS (total soluble sugar), reducing sugar, proline contents, total soluble protein and nitrogen contents were recorded higher in laser treated groups versus control. Mucilage from L. siceraria seed coat was also characterized. The pre-sowing seeds were treated with laser radiation for 3 and 5 min. TPC, TFC, praline contents, total soluble protein and nitrogenous compounds contents, ascorbic acid contents were recorded higher at 3 min. The laser irradiation effect on TSS, hydrogen peroxide (H2O2), malondialdehyde (MDA) was insignificant versus control. The SOD (superoxide dismutase) and POD (peroxidase), AMY (amylase), CAT (catalase) activities were recorded higher for 5 min laser treatment. Results revealed that He-Ne continuous wave-laser pre-sowing seed irradiation affected the seed coat mucilage, biochemical and enzymatic activities positively and this treatment could possibly be used to enhance the L. siceraria productivity. Future study will be focused on growth at later stages and yield characteristics of L. siceraria.

Abbas, M. A., et al. (1991). "Plant-Growth, Metabolism and Adaptation in Relation to Stress Conditions .14. Effect of Salinity on the Internal Solute Concentrations in Phaseolus-Vulgaris." Journal of Plant Physiology 138(6): 722-727.
	In response to salinity, remarkable changes in ion distribution and concentration, proline content, relative growth rate (RGR) and in transpiration rate were maintained in 4-week-old Phaseolus vulgaris plants. Thus increasing salinity levels in the growth medium induced a reduction in the RGR and in the rate of transpiration. In all of the plant organs, Na, Cl and proline concentrations increased continuously whereas K and Ca concentrations decreased with increasing salinity except in the second and third trifoliate leaves. The magnitude of increase in Na concentration in roots was more profound than in leaves. Moreover, Mg was almost unaffected by increasing salinity.
On the other hand, desalinization of the growth medium increased the internal contents of K and Ca and largely decreased that content of Na in all of the plant organs.
The present changes in the internal ion concentrations are discussed in relation to K - Na selectivity and ion transport in the plant.

Abbas, M. F. and M. A. Ibrahim (1996). "The role of ethylene in the regulation of fruit ripening in the hillawi date palm (Phoenix dactylifera L)." Journal of the Science of Food and Agriculture 72(3): 306-308.
	The role of ethylene in the regulation of fruit ripening in the date palm (Phoenix dactylifera L) was investigated. It was found that the rate of CO2 output was high initially, but the rate declined steadily as the fruit advanced in maturity, reaching its lowest level as the fruit entered the stage of physiological maturity, but then the rate of respiration increased as the fruit entered the ripening phase, reached a peak value and then declined. Ethylene emission was not detected until the 91st day from pollination when ethylene production began with a rapid increase in emission, reaching a peak value within 15 days and then declining rapidly. The peak of ethylene production preceded the climacteric peak by 7 days.

Abbaszadeh-dahaji, P., et al. (2012). "Symbiotic effectiveness and plant growh promoting traits in some Rhizobium strains isolated from Phaseolus vulgaris L." Plant Growth Regulation 68(3): 361-370.
	The ability of Rhizobia to colonize roots of certain legumes and promote their growth has been proven previously. In this study the symbiotic efficiency of 47 Rhizobium strains with 6 common bean cultivars was evaluated under greenhouse condition. Fourteen strains showed the best symbiotic efficiency, whereas some isolates could not induce nodules on host plants. The ability of fourteen superior strains to solubilize phosphorus and zinc and to produce auxin, HCN and siderohores was evaluated in the laboratory assays. Rhizobium strain Rb102 produced the highest amount of auxin (14.2 mg l(-1)) in the medium containing l-tryptophan. None of the isolates were able to solubilize ZnO and ZnCO3 on solid medium but in liquid medium some of them had negligible solubilization. The highest P solubility in liquid and solid medium was observed in strains Rb113 and Rb130, respectively. Strain Rb102 produced the highest amount of siderophores. None of the isolates were able to produce HCN. This study showed that there was a great diversity between the strains of Rhizobium in terms of their plant growth promoting traits symbiotic efficiency which supports the importance of screening rhizobia for selecting the most efficient strains. The genetic diversity of the isolates was analyzed by PCR-RFLP of the 16S rDNA. Our rhizobia were clustered into 10 groups showing high levels of diversity.

Abbey, B. W. and G. O. Ibeh (1988). "Functional-Properties of Raw and Heat Processed Cowpea (Vigna-Unguiculata, Walp) Flour." Journal of Food Science 53(6): 1775-&.
	
Abd Allah, E. F., et al. (2015). "Alleviation of Adverse Impact of Salt in Phaseolus Vulgaris L. By Arbuscular Mycorrhizal Fungi." Pakistan Journal of Botany 47(3): 1167-1176.
	The present study was undertaken to evaluate the possible role of arbuscular mycorrhizal fungi (AMF) in enhancing the salt (0, 0.15; 0.25 M NaCl) tolerance in Phaselous vulgaris. The impact of AMF in presence and absence of salt stress was studied on growth, nodulation, and attributes of systemic acquired resistance in P. vulgaris. The results suggested that salinity caused significant decrease in growth performance, nodulation, pigment system, tissue water content, and membrane stability index. Also, salt stress caused significant decrease in phytohormones, polyamines, membrane stability index and tissue water content of P. vulgaris. On the other hand, lipid peroxidation (malondialdehyde), total phenol content and antioxidant enzymes (catalase, peroxidase, superoxide dismutase, ascorbate peroxidase, glutathione reductase) increases as salt concentration increases. The accumulations of sodium, chlorine were significantly increased by salt stress, however the concentration of potassium, phosphorous and calcium decreased. Overall, the results indicate that AMF alleviate the adverse impact of salinity on the plant growth, anabolic physiological attributes and nutrient uptake by reducing the oxidative damage of salt through strengthening and modulation the systemic acquired resistance.

Abd Elaziem, T. M., et al. (2022). "In vitro propagation for conservation of the rare date palm (Phoenix dactylifera L.)'Amri' using immature inflorescence." In Vitro Cellular & Developmental Biology-Plant 58(6): 1048-1056.
	Immature female inflorescence plays a significant role in date palm micropropagation because inflorescences are available with no practical limit as the source of explants. Moreover, using floral buds for propagation helps in the conservation of date palm biodiversity and the enhancement of socioeconomically valuable landraces. With the goal of avoiding undesirable genetic variability, the optimal combinations and concentrations of plant growth regulators and other medium compositions were investigated to achieve direct organogenesis and multiplication from the immature female inflorescence of date palm (Phoenix dactylifera L.) cultivar Amri. For the initiation stage, the best response was achieved using Murashige and Skoog (MS) medium containing 1.0 mg L-1 zeatin and 1.0 mg L-1 thidiazuron (TDZ) after 16 wk of culturing. For the multiplication stage, the best culture medium contained 0.5 mg L-1 TDZ solidified with Gelrite(TM), without activated charcoal for four subcultures, and then supplementing 30 mg L-1 glutathione to this medium composition for two additional subcultures. Plantlets were multiplied and grown for 12 wk on elongation medium and then transferred to the rooting stage in two steps. Compared with other treatments, foliar spraying and watering with 30 g L-1 sorbitol and 40 g L-1 salicylic acid twice a week yielded the best results in terms of survival percentage (95%), leaf width (2.9 cm), and growth vigor (4.4 lateral branch). This was the best combination of plant growth regulators and other medium compositions for micropropagation of date palm (Phoenix dactylifera L.) cultivar Amri without the need for callus formation to avoid undesirable genetic variability.

Abd El-Azim, M. H. M. and Y. Selim (2017). "Antitumor, Antioxidant and Chemical Constituents Identification of the Chloroform Extract of Wild Libyan Sonchus oleraceus." Latin American Journal of Pharmacy 36(9): 1843-1848.
	Seventeen compounds were characterized and identified by using GC-MS from chloroform extract of Sonchus oleraceus, among them two were found to be the major components 1,1-diethoxypropan-2-ol (45.20%) and phytol (25.27%). Anti-tumor activity of the chloroform extract of Sonchus oleraceus have a good antitumor activity against all tested cell lines. Also antioxidant activity of chloroform extract of Sonchus oleraceus showed a relatively strong antioxidant scavenging affinity against DPPH radicals as compared with vitamin C.

Abd El-Gawad, H. G., et al. (2021). "Exogenous gamma-aminobutyric acid (GABA)-induced signaling events and field performance associated with mitigation of drought stress in Phaseolus vulgaris L." Plant Signaling & Behavior 16(2).
	Not much information is available to substantiate the possible role of gamma -aminobutyric acid (GABA) signaling in mitigating water-deficit stress in snap bean (Phaseolus vulgaris L.) plants under semiarid conditions. Present work aims to investigate the role of exogenous GABA (foliar application; 0.5, 1 and 2 mM) in amelioration of drought stress and improvement of field performance on snap bean plants raised under two drip irrigation regimes (100% and 70% of water requirements). Water stress led to significant reduction in plant growth, leaf relative water content (RWC), cell membrane stability index (CMSI), nutrient uptake (N, P, K, Ca, Fe and Zn), pod yield and its content from protein and total soluble solids (TSS). Meanwhile, lipid peroxidation (malondialdehyde content- MDA), osmolyte content (free amino acids- FAA, proline, soluble sugars) antioxidative defense (activity of superoxide dismutase- SOD, catalase- CAT, peroxidase- POX and ascorbate peroxidase- APX) and the pod fiber content exhibited significantly increase due to water stress. Exogenous GABA application (especially at 2 mM) revealed partial normalization of the effects of drought stress in snap bean plants. GABA-induced mitigation of drought stress was manifested by improvement in growth, water status, membrane integrity, osmotic adjustment, antioxidant defense and nutrient acquisition. Furthermore, GABA application during water stress in snap bean plants resulted in improvement of field performance being manifested by increased pod yield and its quality attributes. To sum up, exogenous GABA appears to function as an effective priming molecule to alleviate drought stress in snap bean plants under semiarid conditions.

Abd El-Ghany, M. F., et al. (2021). "Comparative Study between Traditional and Nano Calcium Phosphate Fertilizers on Growth and Production of Snap Bean (Phaseolus vulgaris L.) Plants." Nanomaterials 11(11).
	Recently, nanofertilizers are being tested as a new technology, either for soil or foliar applications, to improve food production and with a reduced environmental impact. Nano calcium phosphate (NCaP) was successfully synthesized, characterized and applied in this study. A pot experiment was carried out in two successive seasons in 2016 and 2017 on (Phaseolus vulgaris L.) plants to obtain the best phosphorus treatments. The results were applied in a field experiment during the 2018-2019 season. Single superphosphate (SSP) at 30 and 60 kg P2O5 fed(-1) and NCaP at 10%, 20% and 30% from the recommended dose were applied to the soil. Foliar application involved both monoammonium phosphate (MAP) at one rate of 2.5 g L-1 and NCaP at 5% and 10% from the MAP rate. The results of all experiments showed that NCaP significantly increased the shoot and root dry weights, the nutrient content in the shoot and root, the yield components, the nutrient concentration and crude protein percentage in pods of the snap bean plants compared with traditional P. The greatest increase was obtained from a 20% NCaP soil application in combination with a 5% NCaP foliar application. The present study recommends using NCaP as an alternative source of P to mitigate the negative effects of traditional sources.

Abd El-Hamed, K. E. (2015). "Variation for Fruit Morphological, Chemical and Seed Physical Traits in Three Cucurbita pepo L. Genotypes." Catrina-the International Journal of Environmental Sciences 14: 53-65.
	A collection of three genotypes belong to Cucurbita pepo L. (Family: Cucurbitaceae) representing both fruit-shape morphotypes; zucchini and pumpkin was observed and screened in field and laboratory trials during 2014 at Ismailia, Egypt. The goal of the present investigation was to characterize morphological and chemical variation among and within genotypes. Also, seeds of the three genotypes were evaluated for their dimensional and physical characteristics. A wide range of variability among genotypes was recorded for fruit morphological and chemical characteristics as well as seed dimensional and physical characteristics. Positive significant correlation coefficient values have been detected between most fruit morphological and chemical traits. Fruit length has shown the only negative correlation relation with soluble solid content (S.S.C.) and fruit firmness. Also, highly significant correlation coefficient values were obtained for seed dimensional and physical characteristics with exception for seed thickness and seed weight which showed non-significant or negative correlation relations. Analysis of variance results and F test showed highly significant results for all fruit morphological and chemical traits and for most seed dimensional and physical characteristics except for seed thickness and sphericity which showed non-significant F test. Current results support the development of breeding programs in C. pepo since high genetic variability in its germplasm has been found.

Abd El-latif, A. M., et al. (2021). "Dietary supplementation with miswak ( Salvadora persica ) improves the health status of Nile tilapia and protects against Aeromonas hydrophila infection." Aquaculture Reports 19.
	The potential effect of Salvadora persica dietary supplementation on Nile tilapia (Oreochromis niloticus) health was investigated. Four diets were formulated to contain 0 (control), 0.5, 1 and 2 % (w/w) S. persica powder. Fish were fed for eight weeks (pre-challenge period), then challenged with A. hydrophila for seven days (post-challenge period). Results showed that the immune and biochemical parameters besides, white blood cell counts (WBCs), increased significantly at 1 % and 2 % or both levels of S. persica in the preand post-challenge period. Most of the hematological indices were elevated preand post-challenge at 1 % and 2 % or both S. persica groups compared to other groups. Malondialdehyde (MDA) exhibited a significant decrease with 2 % S. persica diet in pre-challenge and at 1 and 2 % in the post-challenge period compared to the control. Additionally, antioxidant enzyme activities revealed a significant increase in preand post-challenge groups, principally in fish fed 2 % S. persica. Furthermore, the highest relative percentage survival, 90 % was recorded in 2 % S. persica. The findings suggested that dietary supplementation of miswak improved hematoimmunological parameters and enhanced antioxidant responses of cultured Nile tilapia and confer protection against A. hydrophila infection.

Abd El-latif, A. O. (2015). "BIOPOTENCY OF SERINE PROTEASE INHIBITORS FROM COWPEA (Vigna unguiculata) SEEDS ON DIGESTIVE PROTEASES AND THE DEVELOPMENT OF Spodoptera littoralis (BOISDUVAL)." Archives of Insect Biochemistry and Physiology 89(1): 1-17.
	Serine protease inhibitors (PIs) have been described in many plant species and are universal throughout the plant kingdom, where trypsin inhibitors is the most common type. In the present study, trypsin and chymotrypsin inhibitory activity was detected in the seed flour extracts of 13 selected cultivars/accessions of cowpea. Two cowpea cultivars, Cream7 and Buff, were found to have higher trypsin and chymotrypsin inhibitory potential compared to other tested cultivars for which they have been selected for further purification studies using ammonium sulfate fractionation and DEAE-Sephadex A-25 column. Cream7-purified proteins showed two bands on sodium dodecyl sulfate polyacrylamide gel electrophoresis (SDS-PAGE) corresponding to molecular mass of 17.10 and 14.90 kDa, while the purified protein from Buff cultivar showed a single band corresponding mass of 16.50 kDa. The purified inhibitors were stable at temperature below 60 degrees C and were active at wide range of pH from 2 to 12. The kinetic analysis revealed noncompetitive type of inhibition for both inhibitors against both enzymes. The inhibitor constant (K-i) values suggested high affinity between inhibitors and enzymes. Purified inhibitors were found to have deep and negative effects on the mean larval weight, larval mortality, pupation, and mean pupal weight of Spodoptera littoralis, where Buff PI was more effective than Cream7 PI. It may be concluded that cowpea PI gene(s) could be potential insect control protein for future studies in developing insect-resistant transgenic plants. (C) 2014 Wiley Periodicals, Inc.

Abd El-latif, A. O. (2015). "BIOPOTENCY OF SERINE PROTEASE INHIBITORS FROM COWPEA (Vigna unguiculata) SEEDS ON DIGESTIVE PROTEASES AND THE DEVELOPMENT OF Spodoptera littoralis (BOISDUVAL)." Archives of Insect Biochemistry and Physiology 89(1): 1-1.
	
Abd El-Naby, A. S., et al. (2020). "Miswak (Salvadora persica) modulated the growth performance, antioxidative response, and histopathological damage induced by zinc toxicity in Nile tilapia (Oreochromis niloticus)." Environmental Science and Pollution Research 27(25): 31918-31932.
	In this study, Nile tilapia fingerlings with average body weight (8.6 +/- 0.06 g) were exposed to zinc (Zn) toxicity and tested its amelioration with miswak (Salvadora persica L.) (SP) supplemented diet. Five fish groups were fed on diets with SP at 0, 0.25, 0.5, 1.0, and 2.0% (T1, T2, T3, T4, and T5, respectively) diet without Zn exposure, while another five groups were exposed to Zn at 7 mg/L and co-supplemented with SP at 0, 0.25, 0.5, 1.0, and 2.0 % (T6, T7, T8, T9, and T10, respectively). After 12 weeks, fish-fed 1.0% SP diet (T4) achieved the highest growth and feed performances, while the lowest one was in Zn-exposed fish (T6) (P < 0.05). T6 and T7 groups showed the most inferior carcass protein and ash contents, while T4 and T5 showed the highest lipid content (P < 0.05). The level of Zn residue increased in fish exposed to Zn (P < 0.05). Fish exposed to Zn and fed SP showed high blood urea, catalase, ALT, AST, and total superoxide dismutase (T-SOD), while the malondialdehyde (MDA) was decreased (P < 0.05). Interestingly, miswak resulted in elevated catalase and T-SOD and reduced MDA in fish without Zn exposure (P < 0.05). Zn exposure causes abnormal histopathological characteristics in gills, hepatopancreas, posterior kidney, and musculature tissues of tilapia, while fish-fed SP showed regular, healthy, and protected histopathological characters. The results suggested that SP can induce the antioxidant responses that prepare Nile tilapia for a further suppressive oxidative condition (i.e., Zn exposure).

Abd El-Rahman, A. A., et al. (2022). "Physiochemical Properties And Phytochemical Characteristics Of Bottle Gourd (Lagenaria Siceraria) Seed Oil." Egyptian Journal of Chemistry 65(4): 265-277.
	The physicochemical properties and phytochemical constituents of an extracted oil are important indicators for determining its compositional performance. In the current study, to assess the compositional quality of bottle gourd seed oil, physiochemical properties such as percentage yield, color, boiling point, specific gravity, acid value, peroxide value, saponification value, ester value and free fatty acid were estimated. In addition, GC-MS analysis was performed to identify the chemical components of bottle gourd seed oil. Physicochemical analysis revealed oil yield percentage of 47.22%, oil color is dark yellow, boiling point of 142 degrees C, specific gravity of 0.77, acid value of 10.77 +/- 0.06 (mg/g), peroxide value 0.55 +/- 0.04 (mEq/kg), saponification value 71.52 +/- 0.03 (mg/g), ester value 60.75 +/- 0.03 (mg/g) and free fatty acid 2.23 +/- 0.04 (mg/g). GC-MS fragment spectral analysis showed many fatty acids, including palmitic acid, stearolic acid, erucic acid (an omega-9 fatty acid), stearic acid and other active ingredients. According to these fmdings bottle gourd seed oil can be useful in nutritional approaches and has excellent purity, storage quality and a wide range of health benefits.

Abdala, A. P., et al. (1999). "Purification and partial characterization of Phaseolus vulgaris seed aminopeptidase." Brazilian Journal of Medical and Biological Research 32(12): 1489-1492.
	The aminopeptidase activity of Phaseolus vulgar is seeds was measured using L-Leu-beta-nitroanilide and the L-aminoacyl-beta-naphthylamides of Leu, Ala, Arg and Met. A single peak of aminopeptidase activity on Leu-beta-naphthylamide was eluted at 750 mu S after gradient elution chromatography on DEAE-cellulose of the supernatant of a crude seed extract. The effluent containing enzyme activity was applied to a Superdex 200 column and only one peak of aminopeptidase activity was obtained. SDS-polyacrylamide gel electrophoresis (10%) presented only one protein band with molecular mass of 31 kDa under reducing and nonreducing conditions. The aminopeptidase has an optimum pH of 7.0 for activity on all substrates tested and the highest Vmax/K-M ratio for L-Leu-beta-naphthylamide. The enzyme activity was increased 40% by 0.15 M NaCl, inhibited 94% by 2.0 mM Zn2+, inhibited 91% by sodium p-hydroxymercuribenzoate and inhibited 45% by 0.7 mM o-phenanthroline and 30 mu M EDTA. Mercaptoethanol (3.3 mM), dithioerythritol (1.7 mM), Ala, Arg, Leu and Met (70 mu M), p-nitroaniline (0.25 mM) and beta-naphthylamine (0.53 mM) had no effect on enzyme activity when assayed with 0.56 mM of substrate. Bestatin (20 mu M) inhibited 18% the enzyme activity. The aminopeptidase activity in the seeds decayed 50% after two months when stored at 4 degrees C and room temperature. The enzyme is leucyl aminopeptidase metal- and thiol group-dependent.

Abd-Alla, M. H., et al. (2018). "Enhancement of exopolysaccharide production by Stenotrophomonas maltophilia and Brevibacillus parabrevis isolated from root nodules of Cicer arietinum L. and Vigna unguiculata L. (Walp.) plants." Rendiconti Lincei-Scienze Fisiche E Naturali 29(1): 117-129.
	This study intended to determine the ability of endophytic bacteria recovered from root nodules of Cicer arietinum L. and Vigna unguiculata L. (Walp.) plants to synthesize exopolysaccharide (EPS) and to enhance the production by changing nutritional factors. Twenty endophytic bacteria isolated from root nodules of Cicer arietinum and Vigna unguiculata were tested for their production of EPS. High EPS-producing isolates were identified on phenotypic and genotypic characteristics. Among 20 isolates, Stenotrophomonas maltophilia (C6) and Brevibacillus parabrevis (V4) isolated from root nodules of Cicer arietinum and Vigna unguiculata produced a high EPS yield in comparison with other isolates. Using 1% of sucrose as sole carbon source increases the concentration of EPS produced by S. maltophilia and B. parabrevis (65 and 107%, respectively). EPS produced by S. maltophilia and B. parabrevis was increased by the addition of fructose and lactose (0.1%). Addition of 1.68 g/L KNO3 or 2.49g/L glycine to modified yeast extract mannitol medium (YEMB) significantly increased EPS production by S. maltophilia and B. parabrevis. Furthermore, the presence of Fe3O4 nanoparticles (25-50 mu g/mL) in the modified YEMB medium increased EPS yield by B. parabrevis. Chemical characterization of EPS by GC-MS and FTIR indicate that the EPS biochemical composition is dependent on the bioavailability of carbon substrates and is controlled by limiting nutrients. The combination of the best two carbon sources sucrose (0.9%) and fructose or lactose (0.1%) in the presence of KNO3 or glycine as the best nitrogen sources significantly increased EPS yield of S. maltophilia and B. parabrevis, respectively.

Abd-Alla, M. H., et al. (2010). "Occurrence of Xanthomonas axonopodis pv. phaseoli, the Causal Agent of Common Bacterial Blight Disease, on Seeds of Common Bean (Phaseolus vulgaris L.) in Upper Egypt." Folia Microbiologica 55(1): 47-52.
	Common bean seed lots collected from different seed dealers and Malawii agriculture station were screened for the presence of Xanthomonas axonopodis pv. phaseoli. In the laboratory the pathogen was isolated following the routine laboratory assay method, i.e. direct plating method using yeast extract-dextrose-calcium carbonate agar medium (YDC). Yellow, convex, mucoid colonies of Xanthomonas were consistently isolated on YDC from seed samples. The presumptive pathogen was confirmed by isolation on semiselective medium, such as mTBM and MD5A. Further, the pathogen was confirmed by biochemical, physiological and, finally, the pathogenicity tests. Five samples out of seven were positive for Xanthomonas. The isolates were found to cause common blight of 3-week-old common bean plants by 7 d after inoculation. Bacteria with the same characteristics as those inoculated were re-isolated from the infected plants.

Abd-Alla, M. H. and A. W. E. El-Enany (2012). "Production of acetone-butanol-ethanol from spoilage date palm (Phoenix dactylifera L.) fruits by mixed culture of Clostridium acetobutylicum and Bacillus subtilis." Biomass & Bioenergy 42: 172-178.
	Spoilage date palm (Phoenix dactylifera L.) fruits were used as substrate for acetone, butanol and ethanol (ABE) production by mixed culture of Clostridium acetobutylicum ATCC 824 and Bacillus subtilis DSM 4451. B. subitlis was used to consume O-2 and maintain strict anaerobic conditions for ABE production by the strictly anaerobic C. acetobutylicum ATCC 824. The total ABE production of 21.56 g L (1) was achieved at 75 g L-1 spoilage date fruits homogenate. The maximum ABE productivity of 0.30 g L (-1) h (1) and ABE yield of 0.42 were obtained at 75 g L (1) spoilage date fruits homogenate by mixed culture without addition of a reducing agent and N-2 flushing. Addition of yeast extract (5 g L-1) or ammonium nitrate (1.6 g L (1)) to spoilage date fruits homogenate significantly enhanced ABE production. The combination of yeast extract and ammonium nitrate markedly increased ABE production. These results suggest that spoilage date fruits can be efficiently used for commercial ABE production. The described protocol did not require addition of any costly reducing agent to medium or flushing with N-2 to ensure anaerobic conditions. This will makes the anaerobic fermentation of date fruits homogenate more economical and reduces the cost of ABE production. (C) 2012 Elsevier Ltd. All rights reserved.

Abdalla, O. A. and A. Ali (2013). "First Report of a Novel Potyvirus from Florida Causing Chlorotic Mottling in Squash (Cucurbita pepo)." Plant Disease 97(9): 1259-1260.
	
Abdallah, M. S., et al. (2021). "Determination of Phenolics and Flavonoids of Some Useful Medicinal Plants and Bioassay-Guided Fractionation Substances of Sclerocarya birrea (A. Rich) Hochst Stem (Bark) Extract and Their Efficacy Against Salmonella typhi." Frontiers in Chemistry 9.
	Gallic acid and catechin are the most abundant phenolic and flavonoid contents found in all plant extracts. The contents and the bioassay-guided fractionating substances of the Sclerocarya birrea (A. Rich) Hochst (Anacardiaceae) fraction played vital roles. The goals of the study were to determine the contents of some useful medicinal plants and the bioassay-guided fractionation substances of S. birrea fraction compounds capable of acting against Salmonella isolate using LC-MS/LC-HRMS (Dionex ultimate 3000 RS UPLC with Thermo Scientific Q Exactive Orbitrap Hybrid Tandem Mass Spectrometer). The Folin-Ciocalteu reagent procedure and flavonoid content determination were conducted spectrophotometrically. Bioassay-guided fractionation, chronological partitioning, and screening of the antibacterial action against Salmonella typhi were performed. The ethyl acetate fraction extracts of S. birrea stem (bark) extract were analyzed using LC-MS/LC-HRMS. The gallic acid content increased tremendously in Vachellia nilotica (L.) P.J.H. Hurter and Mabb (Fabaceae) pod extracts with curve fitting (R (2) = 0.9958). Catechin content increase was significantly increased in S. birrea stem (bark) extracts followed by that of V. nilotica pod extracts with curve fitting (R (2) = 0.9993); they were all significantly different in the Guiera senegalensis J.F. Gmel. and the Leptadenia lanceolata (Poir.) Goyder leaves extracts at p value <0.0001. Subsequently, 10 mg/ml of S. birrea stem (bark) ethyl acetate fraction extract was the MIC, where no MBC was recorded and susceptible to the positive control with the highest inhibition zone, followed by the ethyl acetate fraction extract at 10 mg/ml (9.7 +/- 0.0) at Turkey's p < 0.0001. Vidarabine is one of the novel compounds, specifically having antimicrobial actions, found in the S. birrea stem (bark). Reasonable amounts of phenolic and flavonoid contents determined the actions of the individual plant extract.

Abdelatif, A. O., et al. (2022). "Structural characterization of three types of woods in Sudan: (Anogeissus leiocarpus) Sahab, (Balanites aegyptiaca) Heglieg, and (Sclerocarya birrea) Humeid." Structures 43: 351-357.
	Sudan has a great diversity of tree species and wood resources which are mainly used in furniture and tradition houses. However, the structural properties of these woods are not structurally classified which hinder use them by structural designers. Therefore, this paper aims to structurally classify some Sudanese timber species. Namely Sahab (Anogeissus leiocarpus), Heglieg (Balanites aegyptiaca), and Humeid (Seclerocarya birrea). Both physical properties and mechanical are tested using 540 test specimens from the three species and their characteristic strength was determined in accordance with BS EN 384 (2004). Based on the results, Sahab is structurally characterized as D27 hardwood, Heglieg is characterized as D45 hardwood, and Humeid is characterized as C14 softwood as per BS EN 338:2004 strength classes.

Abdelaziz, D. H. A. and S. A. Ali (2014). "The protective effect of Phoenix dactylifera L. seeds against CCl4-induced hepatotoxicity in rats." Journal of Ethnopharmacology 155(1): 736-743.
	Ethnopharmacological relevance: In traditional Egyptian medicine, Phoenix dactylifera L. (date palm) seeds are listed in folk remedies for the management of diabetes, liver diseases and gastrointestinal disorders. The present study was conducted to investigate the protective effect of Phoenix dactylifera L seeds aqueous suspension against the chemically-induced hepatic injury in rats.
Methods: Liver injury was achieved by exposing Wistar rats to CCl4 (10% in olive oil; 0.5 mL/rat; IP) twice a week for 4 weeks. Along with CCl4, aqueous suspensions of raw or roasted Phoenix dactylifera seeds (1.0 g/kg) were administered orally in a daily manner.
Results: Our results demonstrated that Phoenix dactylifera seeds significantly improved the CCl4-induced alterations in liver function parameters (AST, ALT, ALP and albumin). Moreover, the CCl4-induced oxidative stress, represented by elevated thiobarbituric acid reactive substance (TBARS), nitric oxide and oxidative DNA damage,. was ameliorated by Phoenix dactylifera seeds treatment. In addition, Phoenix dactylifera seeds restored the activities of hepatic antioxidant enzymes (superoxide dismutase and glutathione S-transferase) that were declined after CCl4 treatment. Examination of liver histopathology revealed that Phoenix dactylifera seeds attenuate the incidence of liver lesions (including vacuolization and fibroblast proliferation) triggered by CCl4 intoxication.
Conclusion: The Phoenix dactylifera seeds could be a promising candidate for protection against the CCl4-induced liver intoxication, and this hepatoprotective effect might be attributed to the antioxidant and free radical scavenging activities. (C) 2014 Elsevier Ireland Ltd. All rights reserved.

Abdelaziz, D. H. A., et al. (2015). "Phoenix dactylifera seeds ameliorate early diabetic complications in streptozotocin-induced diabetic rats." Pharmaceutical Biology 53(6): 792-799.
	Context: In Arabic folk medicine, the seeds of Phoenix dactylifera L. (Arecaceae) have been used to manage diabetes for many years. Few studies have reported the antidiabetic effect of P. dactylifera seeds; however, their effect on diabetic complications is still unexplored. Objective: The present study investigates the protective effect of P. dactylifera seeds against diabetic complications in rats.
Material and methods: The aqueous suspension of P. dactylifera seeds (aqPDS) (1 g/kg/d) was orally administered to streptozotocin-induced diabetic rats for 4 weeks. The serum biochemical parameters were assessed spectrophotometrically. Furthermore, oxidative stress was examined in both liver and kidney tissues by assessment of thiobarbituric acid reactive substances (TBARS), nitric oxide (NO), reduced glutathione, superoxide dismutase (SOD), glutathione S-transferase, and catalase.
Results: Oral administration of aqPDS significantly ameliorated the elevated levels of glucose (248 +/- 42 versus 508 +/- 60 mg/dl), urea (32 +/- 3.3 versus 48.3 +/- 5.6 mg/dl), creatinine (2.2 +/- 0.35 versus 3.8 +/- 0.37 mg/dl), ALT (29.6 +/- 3.9 versus 46.4 +/- 5.9 IU/l), and AST (73.3 +/- 13 versus 127.8 +/- 18.7 IU/l) compared with the untreated diabetic rats. In addition to significant augmentation in the activities of antioxidant enzymes, there was reduction in TBARS and NO levels and improvement of histopathological architecture of the liver and kidney of diabetic rats.
Discussion and conclusion: The aqPDS showed potential protective effects against early diabetic complications of both liver and kidney. This effect may be explained by the antioxidant and free radical scavenging capabilities of P. dactylifera seeds.

Abdel-Aziz, M. S., et al. (2014). "Antioxidant and antibacterial activity of silver nanoparticles biosynthesized using Chenopodium murale leaf extract." Journal of Saudi Chemical Society 18(4): 356-363.
	Silver is known for its antimicrobial effects and silver nanoparticles are gaining their importance due to their antimicrobial activities. The aims of the current study were to use plant extract for the biosynthesis of silver nanoparticles and to evaluate their antibacterial and antioxidant activity in vitro. The results indicated that silver nanoparticles (AgNPs) can be synthesized in a simple method using Chenopodium murale leaf extract. The TEM analysis showed that the sizes of the synthesized AgNps ranged from 30 to 50 nm. The essential oil of C. murale leaf extract was formed mainly of cc-Terpinene, (2)-Ascaridole and cis-Ascaridole. The total phenolic compounds and total flavonides were higher in AgNPs-containing plant extract compared to the plant extract. AgNPs-containing leaf extract showed a higher antioxidant and antimicrobial activity compared to C. murale leaf extract alone or silver nitrate. It could be concluded that C. murale leaf extract can be used effectively in the production of potential antioxidant and antimicrobial AgNPs for commercial application. (C) 2013 Production and hosting by Elsevier B.V. on behalf of King Saud University.

Abdel-Baki, A. A. S., et al. (2016). "In Vitro Scolicidal Effects of Salvadora persica Root Extract against Protoscolices of Echinococcus granulosus." Korean Journal of Parasitology 54(1): 61-66.
	It has been known that Arak, Salvadora persica, has a number of medicinal properties. We tried to investigate in vitro scolicidal effect of root extracts of this plant against protoscolices from hydatid cysts of Echinococcus granulosus. Protoscolices were aseptically collected from sheep livers containing hydatid cysts. S. persica root extract was used in 10, 30, and 50 mg/ml concentration for 10, 20, and 30 min. The viability of protoscolices was ascertained by 0.1% eosin staining. Scolicidal activity of S. persica extract at a concentration of 10 mg/ml was 36.3%, 50.3%, and 70.8% after 10, 20, and 30 min of exposure, respectively. The scolicidal effect of this extract at a concentration of 30 mg/ml was 52.9%, 86.7%, and 100% after 10, 20, and 30 min of exposure, respectively. S. persica extract at a concentration of 50 mg/ml, meanwhile, killed 81.4%, 100%, and 100% of protoscolices after 10, 20, and 30 min, respectively. Also, the cytotoxic potential of S. persica was assessed on human liver cells (HepG2) using trypan blue exclusion test. No cytotoxic effect was observed on HepG2 cell line. The present study confirmed for the first time that the ethanolic extract of S. persica has high scolicidal power in vitro. However, in vivo effect of this material remains to be studied for treatment of echinococcosis in humans and herbivorous animals.

Abdelfattah, M. A., et al. (2021). "Revitalizing Fertility of Nutrient-Deficient Virgin Sandy Soil Using Leguminous Biocompost Boosts Phaseolus vulgaris Performance." Plants-Basel 10(8).
	During the 2019 and 2020 seasons, nutrient-deficient virgin sandy soil was examined along with the investigation of the response of Phaseolus vulgaris plants to soil application with biocompost in integration with chemical fertilizers applied to soil and plants. Four treatments (100% of the recommended NPK fertilizer dose (control), 75% NPK applied to soil + 25% foliar spray, 75% NPK applied to soil + 25% foliar spray + leguminous compost (C-L), and 75% NPK applied to soil + 25% foliar spray + C-L containing Bacillus subtilis (biocompost; CLB)) were applied in a randomized complete block design. The 75% NPK applied to soil + 25% foliar spray + CLB was the best treatment, which exceeded other treatments in improving soil fertility and plant performance. It noticeably improved soil physicochemical properties, including available nutrients, activities of various soil enzymes (cellulase, invertase, urease, and catalase), soil cation exchange capacity, organic carbon content, and pH, as well as plant growth and productivity, and plant physiobiochemistry, including nutrients and water contents, and various antioxidant activities. The results of the 2020 season significantly outperformed those of the 2019 season, indicating the positive effects of biofertilizers as a strategy to combine soil supplementation with NPK fertilizers and allocate a portion of NPK fertilizers for foliar spraying of plants in nutrient-deficient sandy soils.

Abdelfattah, N. A. H., et al. (2021). "SCoT-marker analysis of Oryzaephilus surinamensis L. (Coleoptera: Silvanidae) and stored date kernels of Phoenix dactylifera (L.) fumigated with ozone and phosphine gases." Journal of Asia-Pacific Entomology 24(3): 843-849.
	Oryzaephilus surinamensis, a common grain product pest around the world, particularly causing great damage and losses to the date crops available in the storage. It has been traditionally resisted by using organic pesticides despite suspicions of their harmful effects on dates. This study aimed at the evaluation of the usage of ozone gas as an effective pesticide and also focuses on the safety alternatives provided by the respective method as compared to the usage of phosphine as a pesticide. While studying the ozone effects, the O. surinamensis was exposed to the gas for a variety of time scales (2, 4 and 6 h), distinctly for every life stages of the insect such as egg, larva and adults, infested the Phoenix dactylifera L date palm species present in the Siwa oasis. The obtained results showed that the adult insects had high resistance to ozone gas, while the larvae and egg stages were less resistant. The reduction rate of vital insect was 100% in all stages. Start codon analysis of DNA also showed that there are some SCoT primers can be identified and differentiated between the different treatments and control. On the other hand, the percentage of polymorphisms in insects was 50% while in date kernels 25% by six SCoT primers used. This study highlighted higher efficacy and safety regarding the usage of ozone gas in effectively controlling the manifestation of O. Surinamensis and thereby reducing the loss of stored date crops as compared to the phosphine.

Abd-ElGawad, A., et al. (2020). "Essential oil of Bassia muricata : Chemical characterization, antioxidant activity, and allelopathic effect on the weed Chenopodium murale." Saudi Journal of Biological Sciences 27(7): 1900-1906.
	
AbdElgawad, H., et al. (2019). "Utilization of actinobacteria to enhance the production and quality of date palm (Phoenix dactylifera L.) fruits in a semi-arid environment." Science of the Total Environment 665: 690-697.
	Actinobacteria have received much attention due to their capacity for plant growth promotion, a promising approach in sustainable development of agriculture. Date palm (Phoenix dactylifera L.) is an important crop, particularly in semi-arid regions of the world, due to the high nutritional and health-promoting values of its fruits. The present study was conducted to investigate the utilization of actinobacteria as an approach to support soil fertility and enhance production and functional food value of date palm fruits in a semi-arid environment. To achieve this purpose, actinobacterial strains were isolated from palm rhizosphere, characterized and screened for bioactivity. Then the potent isolates, based on plant growth promoting assays, were inoculated into the soil rhizosphere of five-target palms (Ajwa, Sokary, Khodry, Rashodia and Saffawy) before flowering and during fruiting stages in two successive seasons. Interestingly, the actinobacterial inoculants increased soil fertility and improved fruit yield of the tested palms. The treated date fruits accumulated higher levels of valuable phytochemicals such as sugars, organic acids, essential amino acids, unsaturated fatty acids, phenolic acids, flavonoids, vitamins and minerals, as compared with the untreated ones. Moreover, actinobacterial treatment induced the biological activities (antioxidant, antibacterial, antifungal and anticancer) of the produce dates. Conclusively, results presented herein suggest the promising application of actinobacteria for supporting the production and functional food value of date palms in semi-arid regions. (c) 2019 Elsevier B.V. All rights reserved.

Abdelghany, A. M., et al. (2017). "Effect of Gamma-irradiation on biosynthesized gold nanoparticles using Chenopodium murale leaf extract." Journal of Saudi Chemical Society 21(5): 528-537.
	Eco-friendly synthesized gold nanoparticles (Au NPs) were successfully prepared via facile biosynthesis of Chenopodium murale (C. murale) leaf extract. Biosynthesized Au NPs were characterized by Ultraviolet/Visible spectroscopy (UV/vis.), Fourier transform infra-red spectroscopy (FT-IR), X-ray diffraction and transmission electron microscopy (TEM) techniques. The study was extended to retrace the effect of different gamma irradiation doses on the size of prepared NPs. UV/vis. spectra showed a single peak at 531 nm attributed to the surface plasmon resonance (SPR) peak of Au NPs. The blue shift of SPR peak after irradiation process indicated that gamma irradiation could be utilized as size control partner. Transmission electron micrographs (TEM) showed a decrease in the size of Au NPs and a narrow size distribution with an increase in the gamma irradiation dose. Results of TEM were coinciding with those obtained from UV/vis. spectra. Bragg reflections in X-ray diffraction analysis and diffraction pattern of TEM confirmed the presence of face-centered cubic (FCC) Au NPs with (111), (200), (220), and (311) reflection planes. Fourier transform infrared (FT-IR) analysis revealed the physical and chemical complexation of gold with extract. Energy dispersive X-ray spectroscopic analysis (EDAX) confirmed the presence and biosynthesis of Au NPs. (C) 2015 King Saud University. Production and hosting by Elsevier B.V.

Abdel-Ghany, R. H., et al. (2016). "In vitro and in vivo hepatoprotective activity of extracts of aerial parts of Bidens pilosa L (Asteraceae)." Tropical Journal of Pharmaceutical Research 15(11): 2371-2381.
	Purpose: To investigate the protective effects of aqueous and methanol extracts of Bidens pilosa using various in vivo and in vitro models of hepatic injury.
Methods: One kilogram of the aerial parts of Bidens pilosa was used to prepare 80 % methanol and aqueous extracts of the plant (500 g for each extract). The total phenolic content (TPC), total flavonoid content (TFC), and antioxidant activity of both extracts were evaluated. The hepatoprotective activity of these extracts in carbon tetrachloride (CCl4, 0.1 %) and D-galactosamine (700 mg/kg)-induced liver injury, respectively, was investigated in mice. Paracetamol-induced liver injury was used as in vitro reference standard.
Results: TPC and TFC of methanol extract were higher than those of the aqueous extract. The combination of methanol extract and silymarin showed the highest antioxidant activity. In vivo administration of CCl4 and D-galactosamine significantly increased the levels of alanine aminotransferase (ALT), aspartate aminotransferase (AST), and alkaline phosphatase (ALP), but decreased the total protein, albumin and glutathione (GSH) contents of liver. Co-administration of the extracts (50 mg/kg) and silymarin (100 mg/kg) effectively countered the effects of CCl4 and D-galactosamine, while also exerting their antioxidant properties. Both methanol and aqueous extracts showed hepatoprotective activity in paracetamol-induced cytotoxicity in primary cultures of rat hepatocytes.
Conclusion: Bidens pilosa possesses significant in vivo and in vitro hepatoprotective activity in mice and may be therapeutically useful as a protective agent in acute liver injury.

Abdelghffar, E. A., et al. (2022). "Ajwa dates (Phoenix dactylifera L.) attenuate cisplatin-induced nephrotoxicity in rats via augmenting Nrf2, modulating NADPH oxidase-4 and mitigating inflammatory/apoptotic mediators." Biomedicine & Pharmacotherapy 156.
	In the therapy of cisplatin (CP), nephrotoxicity is a main limiting issue that associated with oxidative stress and apoptosis. According to many studies, the antioxidant and anti-inflammatory properties of Ajwa dates are very strong, due to the unique phytochemical profile. Here, we investigated the possible mitigative effects of Ajwa dates fruits extract (ADFE) vs CP-induced nephrotoxicity in rats, in addition to phytochemical profiling of its components via LC-MS/MS. Six groups were formed from forty-two male rats. G1: control, G2: ADFE 0.25 g/kg, G3: ADFE 0.5 g/kg (for 21 days), G4: CP-intoxicated group (single i.p. dose of 7.0 mg/kg b.w) on day 16th, G5: ADFE 0.25 + CP, G6: ADFE 0.5 + CP. LC-MS/MS analysis revealed the tentative identification of 17 compounds of different chemical nature, including organic/phenolic acids, and flavonoids and their sulphated/glycosides derivatives. ADFE has considerable antioxidant potential (DPPH with IC50 326.65 mu g/ml and FRAP= 20.91 mM FeSO4/g extract) and total phenolic content (TPC = 35.44 mg/GAE/g extract). It (especially at dose 0.5 g/kg b. w) significantly modulated the toxicity of CP via enhancing food intake and hematobiochemical indices (renal functions, anemia, and leucopenia), increasing the renal antioxidant status (GSH, SOD, and CAT), decreasing the production of oxidative stress and inflammatory markers (MDA, NO, H2O2, MPO, MCP-1, TNF-alpha and IL-6), augmenting mRNA expression of Nrf2, and modulating NOX4 mRNA expression. The existence of bioactive compounds in ADFE may be responsible for their prophylactic properties, demonstrating natural usefulness in the treatment of oxidative stress, hypochromic anemia, immunodeficiency, and inflammatory complications, all of which are chemotherapy side effects.

Abdelhafez, A. A., et al. (2021). "Application of soil biofertilizers to a clayey soil contaminated with Sclerotium rolfsii can promote production, protection and nutritive status of Phaseolus vulgaris." Chemosphere 271.
	Sclerotium rolfsii is a soil-borne fungus that causes big losses in productivity of various plant species including Phaseolus vulgaris L. The objectives of this study were to (1) evaluate the impacts of Sclerotium rolfsii on growth and production of common bean plants, (2) determine the effects of Sclerotium rolfsii on nutritive contents of beans, and (3) test the efficacy of bio-inoculants on suppressing plant infection with Sclerotium rolfsii. To fulfill these objectives, we used a coupled pot and field experimental approaches during two growing seasons. Common beans were inoculated with either arbuscular mycorrhizal fungi (Claroideoglomus etunicatum), Saccharomyces cerevisiae, or Trichoderma viride solely or in different combinations. Non-inoculated plants and fungicide treated ones were considered as reference treatments. Throughout these experiments, minimal amounts of rock phosphate were added during soil preparation for bio-inoculated treatments, while the non-inoculated reference treatments received a full dose of P as calcium superphosphate. Results revealed that all tested bioinoculants significantly raised the activities of plant defense enzymes i.e. chitinase, peroxidase and polyphenoloxidase as compared to non-inoculated control. Likewise, pre-, post- and plant survival percentages significantly increased due to these bio-inoculations. Increased survival percentages were attributed to the concurrent increases in uptake of N, P and Zn nutrients by plants treated with bioinoculants. In this concern, plant nutrients uptake was higher in combined than single bio-inoculant treatments. Moreover, the uptake values of plant nutrients owing to the combined bio-inoculants were higher than the corresponding ones achieved due to fungicide treatment. In conclusion, application of the tested bio-inoculants, especially the combined ones can be considered an eco-friendly approach that not only enhances plants resistance against infection with Sclerotium rolfsii but also improves plant nutritive status. (C) 2020 Elsevier Ltd. All rights reserved.

Abdelhafez, H. E. H., et al. (2022). "Ameliorative effects of the phytochemicals in dates (Phoenix dactylifera) against the toxicological changes induced by fipronil in male albino rats." Toxicology 480.
	Scientific evidence has shown that fipronil induces oxidative stress and genotoxicity. Our study aimed to evaluate the potential oxidation in redox parameters and DNA, as well as determine the protective effect of date extract of increasing resistance to cellular damage. 30 Male albino rats were divided into six groups ( n = 5): 1) control group; 2) treatment group with date extract (1 g/kg B.W.); 3) treatment group with 1/20 LD50 of fipronil; 4) treatment group with 1/40 LD50 of fipronil; 5) treatment group with 1/20 LD50 of fipronil + 1 g/kg date extract; and 6) treatment group with 1/40 LD50 of fipronil + 1 g/kg dates extract. Date extract showed a high content of phenolic compounds and antioxidant properties. Fipronil increased 8-hydroxy-2-deoxyguanosine levels and lipid peroxidation by malondialdehyde but decreased the total antioxidant capacity in plasma. Moreover, glutathione, catalase, and superoxide dismutase levels in the liver and kidney decreased, along with histopathological ab-normalities. Additionally, tail moment parameters of liver DNA and micronucleus frequencies in the bone marrow increased. This study showed that fipronil-induced various health hazards in vivo, whereas date extract alleviated the said toxicological effects. However, date extract failed to reduce genotoxicity.

Abdelhaliem, E. and H. Al-Otaibi (2020). "Modulation of ochratoxins A-induced genotoxicity in Phaseolus vulgaris by multi-walled carbon nanotubes evaluated by phenotypic, cellular ultrastructure, and nuclear DNA bioassays." Genetics and Molecular Research 19(1).
	Recently, carbon nanotubes (CNTs) are gaining attention in the field of agriculture as advanced approaches to minimize toxicity of mycotoxins for crop plants. We examined whether MWCNTs can be used to alleviate genotoxicity and DNA damage induced by ochratoxin A (OTA) in the common bean (Phaseolus vulgaris) by comparing the action of three OTA doses, prior and post-adsorption of OTA on the surface of MWCNTs. The phenotypic parameters, ultrastructure of chloroplasts and nuclei using transmission electron microscopy, and status of nuclear DNA (nDNA) using flow cytometry, comet assay and random amplified polymorphic DNA (RAPD) were used as bioassays. Exposure time was 48 hours. The most effective MWCNT dose (optimal) was 50 mu g/mL; it enhanced the phenotypic parameters (seed germination and seedling growth, tolerance, and vigor indices), induced unexpected modification of size, shape, external and internal ultrastructure of chloroplasts and nuclei, increased the content of nDNA and genome size, reduced the extent of nDNA damage, and produced a larger number of amplified DNA products and new DNA bands more than the control. Lower and higher MWCNT doses had reductions in these parameters. On the other hand, increases in doses in OTA treatments induced major toxicity in the common bean, leading to strong reductions in all parameters of the bioassays. The MWCNTs served as an adsorbent for OTA and led to alleviation of its toxicity. We conclude that optimal and adsorbent MWCNTs dose could be used as nanocarbon-fertilizer and nanocarbon-mycotoxin to protect crop plants in order to increase crop quality and productivity.

Abdelhameed, R. M., et al. (2019). "Iron-based metal-organic-frameworks as fertilizers for hydroponically grown Phaseolus vulgaris." Materials Letters 237: 72-79.
	Developing efficient crop fertilization practices has become more and more important because of their demand for food production was increased. A porous iron-based metal-organic framework (Fe-MOF) was modified with ethylenediaminetetra-acetic dianhydride. The NMR and elemental analysis of the modified material (Fe-MOF-EDTA) show three pathways of modification. Ferrous-ethylenediaminete tra-acetic acid (Fe-EDTA), Fe-MOF and Fe-MOF-EDTA were applied to Phaseolus vulgaris plant in hydroponic culture. The effect of Fe-sources on plant growth rate, chlorophyll contents, protein and antioxidant enzymes activities of Phaseolus vulgaris was monitored. Results confirmed the superior actions of Fe-MOF-EDTA compared with other Fe-sources especially in plant weight, realizing 9.6% enhancement after 96 h of treatment, in addition to chlorophyll content, protein and enzymes activities. Collectively, these data revealed the enrichment effect of Fe-MOF-EDTA component in nutrient solutions which may be adopted as a strategy for improving the growth and quality parameters of Phaseolus vulgaris plants. (C) 2018 Elsevier B.V. All rights reserved.

Abdelhamid, M. T., et al. (2013). "Exogenous application of proline alleviates salt-induced oxidative stress in Phaseolus vulgaris L. plants." Journal of Horticultural Science & Biotechnology 88(4): 439-446.
	Two field experiments on common bean (Phaseolus vulgaris L.) plants were conducted at three sites having different levels of salinity (EC = 1.84, 6.03, or 8.97 dS m(-1)) and considered to be low, moderate, or highly saline soil, respectively. The aim was to examine the effects of three successive exogenous applications of 5.0 mM proline, applied as foliar sprays at 20, 30, and 40 d after sowing (DAS) to each plant at each site. Bean plants were sampled 50 DAS and the effects of the proline sprays on various growth parameters, levels of photosynthetic pigments, endogenous proline, ascorbic acid, nitrate, nitrite, and mineral nutrient (P, K, Na) concentrations, and anti-oxidant enzyme activities were measured in order to understand the mechanism(s) of salt tolerance in proline-treated bean plants. Exogenous applications of 5 mM proline alleviated oxidative stress and enhanced the growth of all treated common bean plants. Proline also increased the activities of the anti-oxidant enzymes, superoxide dismutase (SOD), catalase (CAT), and peroxidase (POD), as well as the concentrations of carotenoids, ascorbic acid, and endogenous proline. Spray applications of proline increased the concentrations of P and K+, and decreased Na+ ion concentrations, in salt-affected plants. Thus, the K+:Na+ ratio increased. Based on these findings, we recommend the use of proline as a commercial formulation to enhance plant growth and production in common bean plants grown under saline conditions.

Abdelkader, C., et al. (2022). "Pumpkin seed proteins (Cucurbita pepo L.) protect against diet-induced metabolic syndrome by improving insulin resistance and markers of oxidative stress and inflammation in rats." Biologia 77(9): 2677-2687.
	Pumpkin (Cucurbita pepo L.) seeds are enriched in bioactive compounds having functional properties. The aim of this study was to analyze the pumpkin seed proteins (PSP) effects on insulin resistance, oxidative stress damage and inflammation in rats with high fructose-induced metabolic syndrome. Twenty four male Wistar rats, fed isoenergetic diets supplemented with: (1) 20% casein (C); (2) 20% casein and 1 g/kg/day PSP (P); (3) 20% casein and 64% D-fructose (C-HF); (4) 20% casein, 1 g/kg/day PSP and 64% D-fructose (P-HF). After 8 weeks of treatment, fructose supply impaired white adipose tissue (WAT) weight, deteriorated glucose tolerance and tAUC, plasma glucose, insulin, insulinogenic index, HOMA-IR and HOMA-beta, antioxidant status, lipid and protein oxidation, plasma TNF-alpha and IL-6 as compared to control diets. Interestingly, rats assigned to the PSPs diet with or without fructose displayed lower plasma glucose, insulin and fructose, improved tolerance of glucose, tAUC, HOMA-IR and HOMA-beta and increased insulinogenic index as compared to C diets. PSPs consumption lowered thiobarbituric acid reactive substances, hydroperoxides and carbonyls in WAT and carbonyls in muscle. Superoxide dismutase and glutathione peroxidase in WAT were significantly diminished in P-HF but increased in P as compared to C-HF and C. Rats fed P-HF diet had low catalase in WAT and high in muscle than those fed C-HF. Moreover, catalase activity increased in muscle but decreased in WAT in P group than in C group. In conclusion, pumpkin seed proteins exhibit favorable effects on metabolic disorders of fructose-induced metabolic syndrome, suggesting a key role in disease therapy.

Abd-Elkader, D. Y., et al. (2022). "Photosynthetic Pigments and Biochemical Response of Zucchini (Cucurbita pepo L.) to Plant-Derived Extracts, Microbial, and Potassium Silicate as Biostimulants Under Greenhouse Conditions." Frontiers in Plant Science 13.
	There are many technological innovations in the field of agriculture to improve the sustainability of farmed products by reducing the chemicals used. Uses of biostimulants such as plant extracts or microorganisms are a promising process that increases plant growth and the efficient use of available soil resources. To determine the effects of some biostimulants' treatments on the photosynthetic pigments and biochemicals composition of zucchini plants, two experiments were conducted in 2019 and 2020 under greenhouse conditions. In this work, the effects of beneficial microbes (Trichoderma viride and Pseudomonas fluorescens), as well as three extracts from Eucalyptus camaldulensis leaf extract (LE), Citrus sinensis LE, and Ficus benghalensis fruit extract (FE) with potassium silicate (K2SiO3) on productivity and biochemical composition of zucchini fruits, were assessed as biostimulants. The results showed that E. camaldulensis LE (4,000 mg/L) + K2SiO3 (500 mg/L) and T. viride (10(6) spore/ml) + K2SiO3 (500 mg/L) gave the highest significance yield of zucchini fruits. Furthermore, the total reading response of chlorophylls and carotenoids was significantly affected by biostimulants' treatments. The combination of K2SiO3 with E. camaldulensis LE increased the DPPH scavenging activity and the total phenolic content of zucchini fruits, in both experiments. However, the spraying with K2SiO3 did not observe any effects on the total flavonoid content of zucchini fruits. Several phenolic compounds were identified via high-performance liquid chromatography (HPLC) from the methanol extracts of zucchini fruits such as syringic acid, eugenol, caffeic acid, pyrogallol, gallic acid, ascorbic acid, ferulic acid, alpha-tocopherol, and ellagic acid. The main elemental content (C and O) analyzed via energy-dispersive X-ray spectroscopy (EDX) of leaves was affected by the application of biostimulants. The success of this work could lead to the development of cheap and easily available safe biostimulants for enhancing the productivity and biochemical of zucchini plants.

Abdel-Kader, M. S., et al. (2019). "Effect of hydroxylated solvents on the active constituents of Salvadora persica root "Siwak"." Saudi Pharmaceutical Journal 27(2): 220-224.
	Previously, the antimicrobial activity of Salvadora persica was traced to benzyl isothiocyanate. In the present study known inactive compounds were isolated from extracts obtained by different solvents including beta-amyrin, beta-sitosterol, stigmasterol glucoside, benzyl cyanide and sulphur. However, some inactive compounds were present only in the ethanol and methanol extracts. This observation indicated that these compounds most likely are artifacts resulted from interaction with the solvents used in extraction. Pure benzyl isothiocyanate was kept with different solvents for 72 h and after TLC study they were heated under reflux for 8 h to explore the possibility of interactions. Only solvents with OH groups reacted with benzyl isothiocyanate and gave products similar to those isolated from the alcohol extracts. In conclusion extraction of S. persica with hydroxylated solvents will alter the structure of the active compound benzyl isothiocyanate and leads to loss of antimicrobial activity. (C) 2018 The Authors. Production and hosting by Elsevier B.V. on behalf of King Saud University.

Abdel-Kader, M. S., et al. (2017). "High-Performance Thin-Layer Chromatographic Method for the Estimation of Benzyl Isothiocyanate in Salvadora persica Root Extract and Dental Care Herbal Products." Jpc-Journal of Planar Chromatography-Modern Tlc 30(3): 211-215.
	A novel, simple, and sensitive high-performance thin-layer chromatography (HPTLC) method has been successfully developed and validated for the quantification of benzyl isothiocyanate in Salvadora persica (Miswak or Siwak) extract and some dental care herbal products labeled to contain Siwak extract. A modified HPTLC method was carried out using glass-coated silica gel 60 F-254 plates and mobile phase consisting of n-hexane. ethyl acetate (9: 1) furnished compact spots at R-F 0.61 +/- 0.01. The developed plate was scanned and quantified densitometrically at 191 nm. Linear regression analysis revealed a good linear relationship between peak area and amount of benzyl isothiocyanate in the range of 100-600 ng band(-1) (r(2) = 0.9991). The method was validated in accordance with the International Conference on Harmonization (ICH) guidelines for precision, accuracy, and robustness. The proposed method will be useful to evaluate the therapeutic efficacy of Siwak extracts and dental care herbal formulations containing Siwak.

Abdel-Kader, M. S., et al. (2019). "Optimization of the extraction condition for benzyl isothiocyanate contents in Salvadora persica roots "Siwak"." Saudi Pharmaceutical Journal 27(6): 753-755.
	Benzyl isothocyanate is the major active antibacterial metabolite in Salvadora persica roots "Siwak" beside two minor isothiocyanate derivatives namely; 3-methoxy benzyl isothiocyanate and 3-hydroxy benzyl isothiocyanate. The extraction condition effect on the amount of benzyl isothiocyanate was explored in detailed study. Both cold and hot extraction with different solvents was applied. The amount of benzyl isothiocyanate was estimated using HPLC and HPTLC. The results indicated that cold extraction of the fresh samples with chloroform offers the maximum amount of benzyl isothiocyanate. Drying process leads to great loss of the active component of Siwak. (C) 2019 The Authors. Production and hosting by Elsevier B.V. on behalf of King Saud University.

Abdel-Kader, M. S., et al. (2017). "Quantitative Analysis of Benzyl Isothiocyanate in Salvadora persica Extract and Dental Care Herbal Formulations Using Reversed Phase C18 High-Performance Liquid Chromatography Method." Pharmacognosy Magazine 13(51): S412-S416.
	Context: Benzyl isothiocyanate is the active antimicrobial agent in Salvadora persica (siwak) widely used in Islamic countries for oral hygiene. Aims: Quantification of benzyl isothiocyanate in the ethanol extract of S. persica and some dental care herbal formulations labeled to contain siwak. Settings and Design: Simple and sensitive high-performance liquid chromatography method was designed. Subjects and Methods: Separation was achieved on reverse phase C-18 (250 mm x 4.6 mm, 5 mu) column with a mobile phase comprising acetonitrile and water (1: 1). The detection was carried out at 190 nm using ultra violet-visible detector. The flow rate was kept at 1 mL/min. Results: A sharp and well-defined peak was obtained at the retention time of 9.322 +/- 0.3 min. Linear regression analysis data for the calibration plot showed a good linear relationship between response and concentration in the range of 0.5-500 mu g/mL with a regression coefficient (r(2)) of 0.9977. The method was validated for accuracy, precision, robustness, and sensitivity. All the parameters examined met the current recommendations for the International Conference on Harmonization guidelines for method validation. Conclusions: The method was applied for the quantification of benzyl isothiocyanate in siwak extract, dental care powder, mouth wash, and toothpaste claimed to contain siwak. The developed method was found specific, simple, selective, and reliable for routine use in quality control analysis of different commercially available herbal care products.

Abdel-Kader, M. S., et al. (2018). "GC quantitative analysis of benzyl isothiocyanate in Salvadora persica roots extract and dental care herbal products." Saudi Pharmaceutical Journal 26(4): 462-466.
	An accurate, sensitive, precise and simple method was developed utilizing Gas Chromatography for the quantitative analysis of benzyl isothicyanate in Siwak extract and dental care herbal products claimed to contain Siwak. Rtx (30.0 m x 0.25 mm ID, 25 mu m thickness) column was used and helium as carrier gas at a flow rate of 0.74 mL/min. The retention time of standard benzyl isothicyanate was 13.470 min under the described conditions. Linear regression data analysis indicated a good linear relationship between peak height measurement and concentration of benzyl isothiocyanate in the range of 10-50 mu g/ml (R-2 = 0.9971). The regression equation was y = ll,471x. The developed GC method was subjected to validation requirements set by the ICH for precision, accuracy, and robustness. The entitled GC analyses expected to be valuable for the determination of benzyl isothiocyanate in Siwak extracts and other formulations containing Siwak extract. The amount of benzyl isothiocyanate reflects the efficacy of the products. (C) 2018 The Authors. Production and hosting by Elsevier B.V. on behalf of King Saud University.

Abdel-Kader, M. S., et al. (2017). "Antimicrobial Isothiocyanate Derivatives from Salvadora Persica Root "Siwak" Extract." Indo American Journal of Pharmaceutical Sciences 4(5): 1224-1228.
	Phytochemical study directed by antimicrobial activity testing of the root extract of Salvadora persica known as Siwak was conducted to identify the antimicrobial components. Fresh roots were extracted with ethanol and the total extract was fractionated with CHCl3 and EtOAc. The antimicrobial activity was trapped to the CHCl3 soluble fraction. Column chromatography followed by CPTLC resulted in the isolation of three active compounds. In addition to the major compound benzyl isothiocyanate two new minor derivatives 3-methoxy benzyl isothiocyanate (1) and 3-hydroxy benzyl isothiocyanate (2) were identified. Structures were elucidated using different spectroscopic tools including UV, MS, 1D- and 2D-NMR. The isolated compounds were active against gram positive, gram negative bacteria and fungi.

Abdelkhalek, A., et al. (2022). "Defense Responses and Metabolic Changes Involving Phenylpropanoid Pathway and PR Genes in Squash (Cucurbita pepo L.) following Cucumber mosaic virus Infection." Plants-Basel 11(15).
	The current study focuses on the effects of Cucumber mosaic virus (CMV) infection on phytochemical changes and pathogenesis- and phenylpropanoid pathway-associated gene activities in squash (Cucurbita pepo L.) plants during a time course of 2 to 12 days post inoculation (dpi). The identity of the CMV isolate was confirmed by DAS-ELISA, TEM, and coat protein gene sequence. The CMV infection initially boosts and then suppresses transcript levels of the defense-related genes PR-1, PR-2, PAL, HQT, and CHS during the investigated time course compared to controls. The expression profile during the time-course study indicated that early, transient induction of PR-1 occurs during CMV infection, while CMV induced the expression of PR-2 in systemically infected squash tissues at all time points and suppressed the expression of PAL and HQT at 8-12 dpi. CHS transcript levels fluctuated between up- and down-regulation, but by 12 dpi, CHS expression reached its peak. The HPLC and GC-MS analyses of CMV-infected squash extracts revealed that different phenolic, flavonoid, and fatty acid compounds could be induced or suppressed upon CMV infection. In particular, CMV could suppress the synthesis of most phenolic compounds, specifically chlorogenic acid, possibly leading to the virus's rapid spread.

Abdelkheir, R. M., et al. (2011). "Genetic variation within and among five natural populations of endangered Sclerocarya birrea (A. Rich) subsp Birrea in Sudan." African Journal of Biotechnology 10(28): 5452-5460.
	Knowledge of genetic diversity is important for successful conservation and domestication of species. In order to determine genetic diversity within and among Sclerocarya birrea (A. Rich.) Htochst. subsp. birrea populations in Sudan, random amplified polymorphic DNA (RAPD) markers were used. Leaf materials from 75 seedlings from five populations (Rashad, Alfaid, Alkhwi, Aldamazin and Baw) of this species were used to compare the genetic diversity. A total of 37 bands were generated using four primers. Genetic variation within the populations as estimated by Shannon information index ranged from 0.343 to 0.272 with an overall diversity of 0.306. Analysis of molecular variance revealed that 46% of the variation was attributed to differences among the populations and 54% within the populations (P < 0.001). The gene flow among population was small (Nm = 0.297). UPGMA cluster and principal coordinate analyses (PCA) indicated Alfaid as the most distinct population. Since genetic variation was found to occur among and within the populations of S. birrea (A. Rich.) Hochst. Subsp. birrea, conservation of these populations would help in the maintenance of the species.

Abdel-Magied, N., et al. (2018). "Possible ameliorative effect of aqueous extract of date (Phoenix dactylifera) pits in rats exposed to gamma radiation." International Journal of Radiation Biology 94(9): 815-824.
	Purpose: To evaluate the radioprotective efficacy of date (Phoenix dactylifera) pits extract (DPE) against gamma-irradiation-induced liver damage in the male albino rats. For this study, 30-day survival, dose reduction factor (DRF), antioxidant status and some biochemical changes in the serum and hepatic tissue were evaluated.
Materials and methods: To calculate 30-day survival, median lethal dose of 30 days (LD50/30) and DRF, DPE was orally administered to rats for 21 days before irradiation with different doses (5, 6, 8, 10 and 12Gy) of gamma-rays and the rats were observed for 30 days post-irradiation. To evaluate the radioprotective efficacy of DPE against gamma-irradiation induced-liver tissue damage, animals were divided into four groups (eight animals in each group). (i) Control: rats not subjected to any treatment; (ii) DPE: DPE was orally administrated (1000mg/kg body weight) for 21 days; (iii) RAD: rats ' whole body exposed to 5Gy of gamma-rays; (iv) DPE+RAD: rats received DPE treatment for 21 days before gamma-irradiation. Animals were sacrificed on the seventh day postexposure to radiation.
Results: The results showed that pretreatment prior to irradiation with DPE resulted in a significantly higher 30-day survival rate of rats after exposure to different doses of gamma-irradiation. Furthermore, DPE treatment resulted in a significant improvement in the hepatic redox state, manifested by a marked increase of superoxide dismutase (SOD) and catalase (CAT) activities and glutathione content associated with a significant decrease of malondialdehyde (MDA) level. In addition, DPE exhibited hepatoprotective effect evidenced by a marked increase in serum levels of insulin, testosterone, high-density lipoprotein-cholesterol (HDL-c) and hepatic glucose 6 phosphate dehydrogenase (G6PHD) activity associated with a significant decrease in serum levels of aspartate aminotransferase (AST), alanine aminotransferase (ALT), alkaline phosphatase (ALP), gamma-glutamyl transferase (gamma-GT), glucose, total cholesterol (TC), triglycerides (TG), low density-lipoprotein cholesterol (LDL-c) and hepatic glucose 6 phosphatase (G6Pase) activity, compared with irradiated group. Moreover, DPE showed positive modulation in the levels of hepatic metals [(iron (Fe), zinc (Zn), copper (Cu) and manganese (Mn)].
Conclusions: DPE treatment prior to gamma irradiation produced biochemical changes that could lead to a reduction in radiation-induced oxidative stress. Hence, we suggest that DPE may be useful as a new natural radioprotective agent.

Abdelmajid, K., et al. (2008). "Symbiotic response of common bean (Phaseolus vulgaris L.) to iron deficiency." Acta Physiologiae Plantarum 30(1): 27-34.
	In order to assess symbiotic activity (the nodules integrity and the iron use efficiency) in common bean (Phaseolus vulgaris L.) under low iron availability, the growth of plants and nodules, the concentration of leghaemoglobin and malondialdehyde, and activity of nitrogenase, catalase, peroxidase and superoxide dismutase were analysed in two (contrasting) common bean varieties subjected to iron deficiency. Results show that nitrogen fixation and leghaemoglobin accumulation decreased at limiting iron availability while malondialdehyde concentration increased under these conditions. The tolerant variety to iron deficiency, ARA14, was clearly less affected than the sensitive one, Coco blanc. A significant stimulation of peroxidase (POD) activity was observed in ARA14 under iron deficiency. At the same conditions, SOD and CAT activities in ARA14 plants were maintained at high level. It was also found that the iron use efficiency for leghaemoglobin accumulation, SOD, CAT and POD activities were critical for the protection of symbiotic system against oxidative burst and for the maintaining of an optimal functioning of N-2 fixing system.

Abdel-Moemin, A. R. (2016). "Analysis of phenolic acids and anthocyanins of pasta-like product enriched with date kernels (Phoenix dactylifera L.) and purple carrots (Daucus carota L. sp sativus var. atrorubens)." Journal of Food Measurement and Characterization 10(3): 507-519.
	HPLC was used to measure 14 phenolic acids in date palm kernels (DK), purple carrots (PC), and a DK:PC pasta-like product (PLP). The PLP was enriched with 10 % DK and PC at ratios of 8:2, 6:4, and 4:6 (DK:PC), respectively. Proximate analysis, anthocyanins, total phenols, amino acids, color and texture measurements, sensory evaluation and cooking loss were done. Seven phenolic acids have been identified in the DK with similar to 1400 mg/100 g. Monomeric anthocyanins in the PC were 290 mg/100 g fresh weight (FW) cyanidin-3-glucoside. The total phenols were 270 and 1600 mg/100 g FW gallic acid equivalent in the PC and the DK, respectively. The consumption of 100 g of PLP with the ratio of 4:6 DK:PC provided 19, 113, and 80 mg/100 g anthocyanins, phenolic acids, and total phenols (statistically significant at P < 0.05), respectively. The panelists gave the best score for (statistically significant at P < 0.05) the 4:6 DK:PC. The different PLP values were not significantly different (P > 0.05) in cooking losses. The optimal times for cooking control pasta, 8:2, 6:4, and 4:6 DK:PC were 7, 7.5, 8.5, and 9.5 min, respectively.

Abdel-Rahim, E. A., et al. (2014). "Hepatoprotective Effects of Solanum nigrum Linn Fruits Against Cadmium Chloride Toxicity in Albino Rats." Biological Trace Element Research 160(3): 400-408.
	The present work is aimed to investigate the toxicity of 1/20 LD50 of cadmium chloride (CdCl2) on male albino rats by oral ingestion and to determine the hepatoprotective effect of Solanum nigrum Linn (SN) dried fruits and their ethanolic extract against CdCl2 toxicity using biochemical parameters. Rats were divided into six groups; the first group is control, second group is CdCl2-intoxicated rats, third group is fed with a semi-modified diet with S. nigrum fruits, fourth group rats ingested with dried extract, and intoxicated rats (groups 5 and 6) were treated with fruits and ethanolic extract of S. nigrum, respectively. The results showed that rats exposed to CdCl2 induced remarkable decrease in body weight gain, feed efficiency, and Hb, Hct, RBC, and WBC count and MCHC, but increase in MCV and MCH values. In the case of plasma enzymes, there were significant stimulations observed in ALT and AST, acid phosphatase, alkaline phosphatase, and LDH activities of CdCl2-intoxicated rats (group 2) compared to control (group 1). Plasma protein profile showed decreases in total soluble protein and albumin; also globulin content was decreased by CdCl2 ingestion. Under the same condition, plasma total bilirubin and glucose levels were increased in group 2. In addition, lipid peroxidation and antioxidative system (GSH, catalase, and SOD) of liver were harmed by CdCl2 ingestion. Whereas, normal rats treated with SN showed insignificant changes in groups 3 and 4 as compared to control (group 1). The treatment with dried fruits and their ethanolic extract in CdCl2-intoxicated rats (groups 5 and 6) ameliorated and improved these harmful effects in all above parameters either for blood or liver. The results of this study suggest the protective effect of S. nigrum against liver injury happened by CdCl2 which may be attributed to its hepatoprotective activity and thereby.

Abdelrahim, S. I., et al. (2002). "Antimicrobial activity of Psidium guajava L." Fitoterapia 73(7-8): 713-715.
	Psidium guajava aqueous bark and methanolic extracts were found to possess anti-bacterial activity. (C) 2002 Elsevier Science B.V. All rights reserved.

Abdelrahman, A. M. (1983). "Salinity Effects on Growth and Apical Dominance in Phaseolus-Vulgaris L." Israel Journal of Botany 32(3): 129-137.
	
AbdELRahman, H. F., et al. (2003). "Volatile compounds in crude Salvadora persica extracts." Pharmaceutical Biology 41(6): 399-404.
	Miswak is a widely used chewing stick in Middle Eastern and African cultures that is prepared from twigs and roots of the plant Salvadora persica L. It has been reported to inhibit dental diseases. Crude extracts of S. persica twigs and roots have demonstrated in vitro antimicrobial effects. The aim of the present study was to study the chemical composition of such extracts. Chloroform and ethanol Soxhlet extracts were investigated by gas chromatography-mass spectrometry in order to identify volatile organic components. This study is the first to report the presence of oleic, linolic and stearic acids in this plant. This work has led to the identification of a variety of low molecular weight compounds most of which are simple secondary metabolites. Among the compounds identified are esters of fatty acids and of aromatic acids, and some terpenoids. Storage of S. persica twigs for two years prior to extraction did not seem to affect the result of the chemical analysis greatly.

Abdeltawab, S. S., et al. (2022). "Biocompatibility and Antibacterial Action of Salvadora persica Extract as Intracanal Medication (In Vitro and Ex Vivo Experiment)." Materials 15(4).
	This study aimed to test the biocompatibility and antibacterial properties of Salvadora persica (S. persica) extract, a natural product, as an intracanal medication in comparison with calcium hydroxide (Metapaste, META BIOMED, Cheongju, Korea). The pH values of both materials were tested. The biocompatibility of S. persica extract and Metapaste was determined using light microscopy and MTT assays. The antibacterial action was tested using the zone of bacterial inhibition on four common bacterial species. In addition, intracanal medication was administered using 68 extracted single-rooted teeth contaminated with Enterococcus faecalis (E. faecalis), and the percentage reduction in colony count (% RCC) at 1, 3, and 7 days was measured. The extension of activity for both materials was assessed using histological sections and scanning electron microscopy. S. persica was found to be acidic in nature. Both materials showed significantly lower cell viability than the positive control cells on days 1 and 3 but not on day 7. S. persica showed better antibacterial effects against E. faecalis and S. mutans. S. persica extract showed 97.6%, 98.9%, and 99.3% RCC values at 1, 3, and 7 days, respectively, which are comparable to those of Metapaste. S. persica herbal extract is a promising material that can be utilized as an intracanal medication, but its use requires further research.

Abdel-Tawwab, M. and H. S. Hamed (2020). "Antagonistic effects of dietary guava (Psidium guajava) leaves extract on growth, hemato-biochemical, and immunity response of cypermethrin-intoxicated Nile tilapia, Oreochromis niloticus, fingerlings." Aquaculture 529.
	Cypermethrin (CYP) is a synthetic pyrethroid insecticide which is used for insects control in agricultural activities near the aquatic ecosystem. It could reach the aquatic environment leading to severe degradation in the fish welfare. Guava leaves extract (GLE) was used as a natural feed supplement for fish because of its stimulating effects on their growth and welfare status. The present research was aimed at investigating the protective effects of dietary GLE on growth, hemato-biochemical, and immunity response of CYP-intoxicated Nile tilapia, Oreochromis niloticus (L.). The half lethal dose of CYP for Nile tilapia fingerlings was determined and it was found to be 5.88 mu g/L and a sublethal concentration of 0.294 mu g/L of CYP was used in the present study. Fish were classified in five replicates into four groups; the first group was the control group (T1), the second group was fed a diet enriched with GLE (T2), the third group was exposed to 0.294 mu g CYP/L (T3), and the fourth group was exposed to 0.294 mu g CYP/L and co-supplemented with GLE (T4). After 6 weeks, growth, hemato-biochemical, and immunological variables were determined. Compared to the control group, the toxicity of CYP (T3) caused significant reductions in counts of white blood cells and red blood cells, concentrations of hemoglobin, hematocrit levels, and activity of acetyl cholinesterase accompanied with significant reductions in glucose and cortisol levels. In addition, CYP exposure (T3) exhibited significant immune suppression with marked decreases in total serum protein, albumin, globulin, lysozyme activity, respiratory burst activity, and total immunoglobulin than the control group (T1). On the other hand, the dietary GLE (T2) increased substantially fish growth, hematobiochemical, and immune variables. The feeding fish on a GLE-enriched diet minimized the negative impacts of CYP toxicity and normalized the above-mentioned variables to be similar to the control group. The present study has revealed that dietary GLE has antagonistic functions against the toxicity of CYP in Nile tilapia.

Abdel-Wahab, D. A., et al. (2019). "Effects of copper oxide nanoparticles to Solanum nigrum and its potential for phytoremediation." Plant Cell Tissue and Organ Culture 137(3): 525-539.
	The significant use of copper oxide nanoparticles (CuO NPs) has generated worries over their impacts on the ecosystem and human health due to their release from numerous products to the environment. The Solanum nigrum L. is recognized as a phytoremediation plant and may survive within the excessive metal-stressed surroundings. Five CuO NPs levels were evaluated for their impacts on the callus of S. nigrum. Fresh, dry weight, water content, free amino acids, and potassium content of callus cells were significantly decreased due to the impact of CuO NPs. We also observed increased levels of malondialdehyde, bound phenolic compounds, soluble carbohydrates and enzymatic activity of peroxidase, and polyphenol oxidase in callus cells supplying conditions for the lowering of oxidative stress triggered by CuO NPs. Phenylalanine ammonia lyase, soluble proteins and free phenolic compounds in callus cells were increased under 50, 100 and 150mg/L CuO NPs and were significantly decreased in most cases by the application of the highest concentration (200mg/L) of CuO NPs. The catalase activity in calli didn't clearly change via CuO NPs stress. Further, Cu accumulation in the callus was increased with increasing levels of CuO NPs in the medium (50-200mg/L), as evidenced through 10.3, 17.0, 20.9 and 40.4-fold, respectively, as compared with the control. The FT-IR analysis showed alterations in most macromolecules such as phenolic compounds, lipids, proteins, carbohydrates, cellulose, and hemicellulose in callus cells-treated with CuO NPs. From these results, we can conclude that S. nigrum plants can be used to remediate the medium contaminated with CuO NPs because the plant can accumulate the metal and has a response to defend itself from the metal stress. Key messageThe potential of Solanum nigrum to tolerate CuO NPs to assure its possible utilize in phytoextraction and purifying of NPs contaminated soils paving the way for the cultivation of such areas.

Abdel-Wahab, D. A., et al. (2020). "Zinc Oxide Nanoparticles Induce Changes in the Antioxidant Systems and Macromolecules in the Solanum nigrum Callus." Egyptian Journal of Botany 60(2): 503-517.
	THIS STUDY aimed to explore the effects of zinc oxide nanoparticles (ZnO NPs) on physiological parameters of Solanum nigrum calli and the possibility of using it as a remediator for contaminated media. In vitro experiments were conducted to understand the mechanism of S. nigrum in the remediation of ZnO NPs (0, 50 and 100 mg L-1 used). The dry weight of calli subjected to the lowest concentration of ZnO NPs was increased (1.8 fold higher than the control). The activities of lipoxygenase and antioxidant enzymes in the callus were stimulated at the highest level of ZnO NPs. The treatment of ZnO NPs did not change the activity of phenylalanine ammonia-lyase and phenolic compounds while reducing the activity of polyphenol oxidase. The contents of phosphorus and potassium were decreased under ZnO NPs treatments. Amino acids, soluble proteins, soluble carbohydrates, and Zn content were elevated in the ZnO NPs-treated-callus. The infrared spectroscopy analysis proved the differences between most macromolecules. The results indicate that this plant can be used in the remediation of ZnO NPs in the contaminated media.

Abdelwahab, O., et al. (2015). "Kinetic and Thermodynamic Aspects of Cadmium Adsorption onto Raw and Activated Guava (Psidium Guajava) Leaves." Environmental Progress & Sustainable Energy 34(2): 351-358.
	Guava leaves as raw (GL) and activated Guava leaves (AGL) has been investigated for adsorption of cadmium ions from aqueous solutions. Both adsorbent materials have been characterized using different physicochemical methods. Adsorption kinetics were determined and modeled by rate and diffusion equations. It was found that the removal of cadmium ions is rapid and follows a pseudo second-order model. Empirical models were estimated to predict the amount of cadmium ions adsorbed onto GL and AGL for any given C-o and contact time. Various parameters such as diffusion coefficient, activation energy, and thermodynamic parameters were evaluated to establish the mechanisms. (c) 2014 American Institute of Chemical Engineers Environ Prog, 34: 351-358, 2015

Abdel-Wahhab, M. A., et al. (2020). "Chenopodium Murale Essential Oil Alleviates The Genotoxicity and Oxidative Stress of Silver Nanoparticles in The Rat Kidney." Egyptian Journal of Chemistry 63(7): 2631-2646.
	HIS study aimed to synthesize silver nanoparticles (AgNPs) using Chenopodium murale extract (CME), to evaluate the antioxidant activity of the Chenopodium murale essential oil (CMEO) and the protective role against nephrotoxicity of AgNPs. Seven groups of female Sprague-Dawley rats were treated orally for 21 days included the control group, AgNPst-reated groups (25 or 50 mg/kg b.w), CMEO-treated groups (0.5 or 1 mg/kg b.w) and AgNPs plus CMEO-treated groups. The synthesized AgNPs were 30-50 nm in size. CMEO is rich in total phenolic and flavoniods and showed high antioxidant and radicals scavenging activity in vitro. AgNPs disturbed kidney function, decreased the antioxidant enzymes, increased SWUM electrolytes, TNF-alpha, MDA and NO, up-regulated Bcl-2, down-regulated Bax and P53 and induced histological changes in kidney tissue. CMEO protected the kidney against AgNPs toxicity in a dose-dependent manner. It could be concluded that AgNPs induced cytotoxicity and oxidative stress in the kidney. CMEO overcomes the nephrotoxicity and should be considered as a supplement to protect the kidney against oxidative stress.

Abdel-Wahhab, M. A., et al. (2005). "NMR and radical scavenging activities of patuletin from Urtica urens against aflatoxin B-1." Pharmaceutical Biology 43(6): 515-525.
	In a previous study, we reported six flavonoids isolated from the methanol extract of Urtica urens L. Patuletin, the major component, was found to have powerful anti-inflammatory and antimicrobial activity. We have now investigated whether patuletin also has antioxidant activity and free radical scavenging effects in rats treated with aflatoxin B-1 (AFB(1)). Male Sprague-Dawley rats (60) were assigned to 6 experimental groups including a control group and groups treated for 10 days with patuletin at low dose (7.5 mg/kg b.w) or high dose (10 mg/kg b.w) with or without AFB(1) (2 mg/kg b.w). Blood samples were collected at the end of the experimental period for biochemical analysis. The results showed significant changes typical to aflatoxicosis in rats treated only with AFB(1). Patuletin at the two tested doses caused an increase in glutathione peroxidase (GPx) and superoxide dismutase (SOD); high doses also caused an increase in liver and kidney enzymes, except total bilirubin (TB), which was in the normal value of the control animals. On the other hand, these enzymes were comparable to the controls in rats treated with low doses. Cotreatment of AFB(1) and patuletin resulted in a significant improvement in all parameters tested. We conclude that patuletin possesses an antioxidant activity and free radical scavenging effects in AFB(1)-treated rats that can be observed at a dose as low as 7.5 mg/kg b.w.

Abdennabi, R., et al. (2016). "Phoenix dactylifera L. sap enhances wound healing in Wistar rats: Phytochemical and histological assessment." International Journal of Biological Macromolecules 88: 443-450.
	The sap of the date palm "Lagmi" is a clear liquid, rich in sugars and minerals, with a pleasant flavour. Folk remedies based on the use of "Lagmi" for wound healing are still practiced. However, no studies investigated the relevance of "Lagmi" for wound healing. Therefore, the aim of this study was to identify the in vivo healing properties of "lagmi" on mechanically wounded wistar rats. Injured rats were divided into three groups: a first group treated by "lagmi", a second reference group processed by CICAFLORA (R) and a third untreated control group. On the 12th day of the experiment, total healing in the first group was reached, while healing was incomplete in the other groups. The sap seems to accelerate cell proliferation and contribute to faster healing with a gain of more than 30% as compared to CICAFLORA (R). Chemical Analysis of "Lagmi" showed important radical scavenging activity and high total antioxidant capacity. Features reported to help healing process and/or provides a favourable environment for tissue healing in wound sites. Extensive characterization of "Lagmi" phenolic and flavonoid compounds by High Resolution LC-MS (LC-HRESIMS) analysis indicates "Lagmi" is an important source of known anti-inflammatory compounds as well as promising wound healing candidates. (C) 2016 Elsevier B.V. All rights reserved.

Abdessemed, N., et al. (2019). "First report of Alternaria leaf spot caused by Alternaria alternata (Fries.) Kiessler on Sonchus oleraceus L. and Convolvulus arvensis L. in Algeria." Journal of Phytopathology 167(6): 321-325.
	Alternaria leaf spot caused by Alternaria alternata (Fries.) Kiessler was found on sow thistle (Sonchus oleraceus L.) and field bindweed (Convolvulus arvensis L.) in the experimental station of ENSA (Ecole Nationale Superieure d'Agronomie) in Algiers, Algeria, during the winter of 2016. Necrotic spots in the form of concentric circles were observed on the leaves of both weeds with disease incidence of approximately 70% and disease severity ranging from 50% to 70%. Fungi were isolated from the infected leaves and identified as A. alternata, based on morphological and molecular analyses (using genetic marker internal transcribed spacer, ITS of rDNA). Pathogenicity tests confirmed that A. alternata is the causing agent of leaf spot disease of sow thistle and field bindweed in accordance with the original symptoms. To the best of our knowledge, this is the first report of sow thistle and field bindweed naturally infected by A. alternata in Algeria.

Abdessemed, N., et al. (2021). "Metabolic Profile and Mycoherbicidal Activity of Three Alternaria alternata Isolates for the Control of Convolvulus arvensis, Sonchus oleraceus, and Xanthium strumarium." Pathogens 10(11).
	Alternaria alternata isolates C1, S1, and X3 were isolated respectively from the weeds Convolvulus arvensis, Sonchus oleraceus, and Xanthium strumarium in Algiers during 2016 and identified by morphological and molecular analyses. The aim of this investigation was to chemically characterize the exometabolome of these fungi and to evaluate the myco-herbicidal potential of their culture filtrates, crude extracts, or fractions towards target weeds. Results revealed a great heterogeneity in the biochemical profiles of the exometabolome with the remarkable presence of two compounds: tenuazonic acid (TeA) and triprenyl phenol-7 (SMTP-7). To the best of our knowledge, SMTP-7-found in all the isolates-as well as 12-methoxycitromycin detected in the culture filtrate of isolate C1, have never been reported to be produced by A. alternata. Some fractions of isolates C1 and S1 showed symptoms (necrosis and chlorosis) on the detached leaves of C. arvensis and S. oleraceus, respectively with up to 100% phytotoxic effect at low concentration. In conclusion, biochemical characterization revealed great difference of C1, S1, and X3 exometabolome that is likely to explain the difference in their phytotoxic activity. Some fractions (d(1), e(1), h(1), i(1), a(2), and f(2)) of isolates C1 and S1 of A. alternata caused severe necrosis and chlorosis on the injured detached leaves of C. arvensis and S. oleraceus, respectively.

Abdollahi, S., et al. (2021). "Phoenix dactylifera pollen does not affect eccentric resistance exercise-induced delayed-onset muscle soreness (DOMS) in female athletes." Sport Sciences for Health 17(3): 615-624.
	Aims This study is intended to investigate the effects of Phoneix Dactylifera pollen on markers of delayed-onset muscle soreness (DOMS) induced by eccentric resistance exercise in female athletes. Methods Thirty-six female athletes were randomly selected and equally divided into 3 groups of 12 subjects, including: (1) 100 mg of P. dactylifera, (2) 200 mg of P. dactylifera, and (3) 100 mg of starch (placebo). Having received 10-day supplementation based on their groups label, all participants performed a bout of eccentric leg curl exercise by lying leg curl machine (five sets, three repetitions, each set with 110-130% one-repetition maximum, 1-min rest between sets). The blood samples were collected before and 1, 2, 3 and 4 days after the exercise. Data were analyzed using repeated measures analysis of variance (ANOVA) at a significance level of P < 0.05). Results Neither 100 mg nor 200 mg doses of P. dactylifera had considerably significant effects on blood levels of creatine kinase (CK), lactate dehydrogenase (LDH), aspartate aminotransferase (AST), alanine aminotransferase (ALT), lymphocytes and neutrophils, thigh circumference, the angle of leg extension and the Sargent jump (the markers of DOMS) compared to the placebo. Conclusions Eccentric resistance exercise increased markers of DOMS; however, consuming either 100 or 200 mg P. dactylifera for 10 days before the exercise had no favorable effects on the DOMS markers in female athletes.

Abdollahian-Noghabi, M. and R. J. Froud-Williams (1997). "Competition above and below ground between fat hen (Chenopodium album) and two sugar beet cultivars." 1997 Brighton Crop Protection Conference - Weeds, Conference Proceedings Vols 1-3: 671-672.
	A glass-house experiment was designed to investigate competition above and below ground, between Chenopodium album and two sugar beet cvs. of morphologically contrasting growth habit. Specific leaf weight (SLW) of sugar beet plants showed significant differences between the two cvs. and under the competition regimes 8 weeks after transplanting (WAT). Leaf chlorophyll content of sugar beet subjected to belowground competition was greater than that subjected to full competition.

Abdolvand, B., et al. (2018). "THE EFFECTS OF AGNO(3) AND 2iP (N-6-(2-ISOPENTENYL) ADENINE) ON DIFFERENT STAGES OF SOMATIC EMBRYOGENESIS IN DATE PALM (PHOENIX DACTYLIFERA L.) (CV. MEDJOOL)." Pakistan Journal of Botany 50(2): 495-502.
	This study is aimed at investigating the effects of silver nitrate (AgNO3) during various stages of somatic embryogenesis in Medjool palm. Silver nitrate is a strong inhibitor of ethylene, which by reducing the negative effects of ethylene, confers growth and development on tissue culture plants in laboratory. In the present study, the effects of different concentrations of AgNO3 and 2iP on embryogenic callus production, the number of embryos, the length of embryos and the germination of somatic embryos were scrutinized. Moreover, the length of the plantlet, rooting percentage, length of root, and the quality of plantlets were examined under effect of different concentrations of AgNO3. The media supplemented with 4 mg/l of AgNO3 induced the highest number of embryogenic callus and the greatest number of embryos. While, the media contained 0.5 mg/l 2iP resulted in the highest length of embryos. Furthermore, a media including 8 mg/l of silver nitrate has a very positive effect on the germination of somatic embryos. In order to prolonging the plantlets and root length, AgNO3 is an invigorating treatment to be utilized, but it did not have a positive effect on rooting of the plantlets. The genetic stability of tissue culture plants derived from somatic embryogenesis, examined and screened by 16 primer pairs of SSR marker. As a result, it had been revealed that somatic embryogenesis method and the protocol used in this study were the suitable and safe method for proliferation of Medjool cultivar in date palm, as no differences were observed among In vitro grown plants and the mother plant.

Abdou, R., et al. (2010). "Botryorhodines A-D, antifungal and cytotoxic depsidones from Botryosphaeria rhodina, an endophyte of the medicinal plant Bidens pilosa." Phytochemistry 71(1): 110-116.
	An endophytic fungus (Botryosphaeria rhodina) was isolated from the stems of the medicinal plant Bidens pilosa (Asteraceae) that is known for its anti-inflammatory, antiseptic and antifungal effects. The ethyl acetate extract of the fungal isolate exhibits significant antifungal activity as well as potent cytotoxic and antiproliferative effects against several cancer cell lines. Activity-guided fractionation resulted in the isolation of a complex of four depsidones, botryorhodines A-D and the auxin indole carboxylic acid. Botryorhodine A and B show moderate to weak cytotoxic activities against HeLa cell lines with a CC50 Of 96.97 mu M and 36.41 mu M, respectively. In addition, they also show antifungal activity against a range of pathogenic fungi such as Aspergillus terreus (MIC 26.03 mu M for botryorhodine A and 49.70 mu M for B) and the plant pathogen Fusarium oxysporum (MIC 191.60 mu M for botryorhodine A and 238.80 mu M for B). A potential role of the endophyte in modulating fungal populations living within or attacking the host plant is discussed. (C) 2009 Elsevier Ltd. All rights reserved.

Abdou, S. (2022). "Evaluation of cowpea [Vigna unguiculata (L) Walp.] lines for high grain and fodder yields in the dry season of Niger republic." Heliyon 8(3).
	Cowpea grains constitute a nutritious food to humans, while resource-poor farmers use its fodder and shell in fattening livestock during the dry season in Niger. Owing to the high price of these commodities, especially in the hot, dry season, the development and adoption of dual-purpose varieties adapted that period may significantly lower the cost of cowpea products to farmers. To that end, 12 cowpea genotypes were evaluated for high grain and forage yield at three INRAN research stations during the hot, dry season of 2021. The data collected were analyzed with R software and the results revealed significant differences among genotypes for grain and fodder yields. IN17_142 and IN15_62 turned out to be the best performing cultivars with 1198.3 kg/ha and 1187.5 kg/ha as mean grain yield and 3790.0 kg/ha and 3542.0 kg/ha in terms of mean fodder yield. However, above 2 and 6 tons mean grain and fodder yields per hectare were recorded by each of these two genotypes at Maradi. High positive relationships were detected between grain and fodder yields, as a result, the winning lines are the same for the two traits. Dual-purpose varieties suited for cowpea production in the hot dry season of Niger are detected in this work and its adoption by farmers may help boost the production.

Abdoulaye, T., et al. (2018). "Antibacterial activity and acute toxicity studies of culinary leaves from Corchorus olitorius L., Vigna unguiculata L. Walp and Hibiscus sabdariffa L. used in the North of Cote d'Ivoire." Research Journal of Pharmaceutical Biological and Chemical Sciences 9(5): 485-494.
	Methanol extracts of leaves from Corchorus olitorius, Vigna unguiculata and Hibiscus sabdariffa L. were investigated for their antibacterial activity and their acute toxicity in rats. Antibacterial activities were evaluated against Staphylococcus aureus, Escherichia coli and Pseudomonas aeruginosa. Antibacterial tests of each extract were evaluated by agar disc-diffusion method with Mueller Hinton Media. All extracts were bacteriostatic on Staphylococcus aureus, Escherichia coliand Pseudomonas aeruginosa at MBC of 1.5 mg/ml with MIC value greater than 30mg/ml. Acute toxicity studies were carried out based on OECD guidelines. Animals were orally administered a single dose of 5, 50, 300 and 2000 mg/kg body weight. Signs of toxicity and mortality were noted after 1, 4 and 24h of administration of extract for 14 days. Highest dose administered (2000mg/kg body weight) did not produce mortality or any changes in the general behavior of tested animals. These results indicate the safety of oral administration of methanolic extracts from the leaves of C. olitorius, V. unguiculata and H. sabdariffa.

Abdourhamane, H., et al. (2017). "Population Structure and Spatial Distribution of Sclerocarya Birrea (A. Rich.) Hochst. Stands in Niger's Sahel Region." Bois Et Forets Des Tropiques(333): 55-66.
	The main purpose of this study was to analyse the population structure and spatial distribution of Sclerocarya birrea stands in the protected forests of Dan Kada Dodo and Dan Gado and their peripheral areas. These parameters have to be known to ensure that the stands are managed sustainably. Sample inventory plots measuring 50 x 20 m were identified by random stratified sampling in the three land use units identified (tree steppe, agroforestry sector, adjacent agricultural zones). Tree diameter at 1.30 m above the ground, total height and the two diameters perpendicular to the crown of S. birrea were measured. To define spatial distribution, S. birrea individuals were mapped in two 1.96 ha plots (140 x 140 m) in the "tree steppe" and "agroforestry sector" units. The results show that S. birrea individuals are distributed in random aggregates of varying sizes (about 7 m and 25 m), which is consistent with their zoochorous and barochorous fruit dispersal pattern and the capacity of the species for vegetative propagation. The highest densities (25.2 individuals/ha), basal areas (1.6 m(2)/ha) and average heights (6.9 m) were in the protected forest sectors. The bell-shaped distribution curve for stand height and diameter classes reflects the better representation of intermediate classes than extremes. However, the erratic structure observed in the "adjacent agricultural zones" indicates a highly irregular distribution of diameter classes. We conclude that S. birrea populations require more effective conservation, with more appropriate restoration strategies to be developed.

Abdrabo, S. S., et al. (2015). "Multi-Element Analysis of Spanish Date Palm (Phoenix dactylifera L.) by Inductively Coupled Plasma-Based Techniques. Discrimination Using Multivariate Statistical Analysis." Food Analytical Methods 8(5): 1268-1278.
	The elemental analysis of Spanish palm dates by inductively coupled plasma atomic emission spectrometry and inductively coupled plasma mass spectrometry is reported for the first time. To complete the information about the mineral composition of the samples, C, H, and N are determined by elemental analysis. Dates from Israel, Tunisia, Saudi Arabia, Algeria and Iran have also been analyzed. The elemental composition have been used in multivariate statistical analysis to discriminate the dates according to its geographical origin. A total of 23 elements (As, Ba, C, Ca, Cd, Co, Cr, Cu, Fe, H, In, K, Li, Mg, Mn, N, Na, Ni, Pb, Se, Sr, V, and Zn) at concentrations from major to ultra-trace levels have been determined in 13 date samples (flesh and seeds). A careful inspection of the results indicate that Spanish samples show higher concentrations of Cd, Co, Cr, and Ni than the remaining ones. Multivariate statistical analysis of the obtained results, both in flesh and seed, indicate that the proposed approach can be successfully applied to discriminate the Spanish date samples from the rest of the samples tested.

Abdul Hisam, E. E., et al. (2018). "Combined extract of Moringa oleifera and Centella asiatica modulates oxidative stress and senescence in hydrogen peroxide-induced human dermal fibroblasts." Turkish Journal of Biology 42(1): 33-44.
	Moringa oleifera Lam. and Centella asiatica (L.) Urb. leaves have been previously reported to exhibit antioxidant activity. The objective of the present study is to determine the in vitro antioxidant activity of the combined extracts of M. oleifera and C. asiatica (TGT-PRIMAAGE) and its effect on hydrogen peroxide (H2O2)-induced oxidative stress in human dermal fibroblasts. TGTPRIMAAGE acted on the mechanism of hydrogen transfer as it showed scavenging activity in the DPPH assay. This is due to the presence of phenolics and flavonoids in TGT-PRIMAAGE. TGT-PRIMAAGE effectively reduced cellular generation of reactive oxygen species induced by H2O2. The activities of superoxide dismutase and catalase were also increased in cells treated with TGT-PRIMAAGE. Treatment with TGT-PRIMAAGE showed significant reduction (P < 0.05) in the number of senescent cells. Significant reduction (P < 0.05) of malondialdehyde was also seen in cells treated with TGT-PRIMAAGE. The p53 protein level was reduced in TGT-PRIMAAGE-treated cells, which indicates its potential in protecting the cells from oxidative stress induced by H2O2.

Abdulaal, W. H. (2018). "Purification and characterization of cysteine protease from miswak Salvadora persica." Bmc Biochemistry 19.
	BackgroundGenerally, proteases in medicinal plants had different therapeutic effects such as anti-inflammatory effect; modulate the immune response and inhibitory effect toward tumor growth. In this study, protease was purified and characterized from miswak roots, as medicinal plant and natural toothbrush.ResultsPhysical and chemical characterization of cysteine protease P1 were studied such as pH optimum (6.5), optimum temperature (50 degrees C), thermal stability (50 degrees C) and Km (3.3mg azocasein/ml). The enzyme digested some proteins in the order of caseine > haemoglobin > egg albumin >gelatin > bovine serum albumin. Hg2+ had strong inhibitory effect on enzyme activity compared with other metal ions. Kinetic of inhibition for determination the type of protease was studied. Iodoactamide and p-Hydroximercuribenzaoic acid (p-HMB) caused strong inhibitory effect on enzyme activity indicating the enzyme is cysteine protease.ConclusionsThe biochemical characterization of this enzyme will be display the suitable conditions for using of this enzyme in toothpaste in the future and the enzyme may be used in other applications.

Abdulaal, W. H., et al. (2017). "Investigation of antioxidant and detoxifying capacities of some date cultivars (Phoenix dactylifera L.) irrigated with sewage water." Rsc Advances 7(21): 12953-12958.
	The objective of the study was to compare the effect of irrigation by municipal water (MW) and sewage water (SW) on antioxidant and detoxifying capacities of some commercial Saudi date cultivars, Agwa, Anbr and Safawi (Phoenix dactylifera L.). Higher amounts of phenolic and flavonoid were detected in date(SW) compared with date(MW). The levels of accumulation of heavy metals in dateSW were higher than those of dateMW. The phenolic extracts of dateSW exhibited higher antioxidant activity using 1,1-diphenyl-2-picrylhydrazyl (DPPH), 2,2'-azinobis (3-ethylbenzothiazoline-6-sulphonic acid) (ABTS) and the formation of phosphomolybdenum complex tests than those detected in dateMW. In the same manner, the activities of peroxidase, polyphenoloxidase and glutathione-S-transferase of dateSW were higher than those exhibited in dateMW. The higher levels of all these examined parameters, induced by sewage wastewater contaminants, may be contribute to protecting dateSW from oxidative and toxicity stresses.

Abdulai, M., et al. (2018). "Detection of Xanthomonas axonopodis pv. manihotis, the causal agent of cassava bacterial blight diseases in cassava (Manihot esculenta) in Ghana by polymerase chain reaction." European Journal of Plant Pathology 150(2): 471-484.
	Xanthomonas axonopodis pv. manihotis (Xam) is the causal agent of cassava bacterial blight (CBB) disease. CBB is a major constraint to cassava cultivation in Ghana. In this study, a survey was conducted in eight regions of Ghana to assess the presence of CBB disease. Out of the eight regions visited, CBB, though at different prevalence, was observed in five regions. Cassava plants samples showing suspected bacterial blight symptoms were collected for analysis by Polymerase Chain Reaction (PCR). The results of the analysis showed that Ashanti region had the highest prevalence in percentage of CBB, which recorded (70%), followed by Volta region (60%); Brong Ahafo region (40%); Eastern region (40%) and Greater Accra region (20%). Morphological examination of the putative pathogen was carried out on Cefazolin trehalose agar (CTA) and Nutrient agar (NA) media. The isolates were subjected to conventional PCR using Xanthomonas genus specific primer, RST2/RST3, Xam specific Variable Number Tandem Repeat (VNTRs) loci, XaG1_67F/R and X-gumD primers, which produced 840, 446 and 402 bp, respectively. The isolates also tested positive with SYBR Green fluorescent dye, using Real-time PCR. The resulting PCR products were sequenced and analyzed using a BLASTn program, which revealed homology between 93 and 100% with several other Xam strains retrieved from GenBank nucleotide database. The pathogenicity test of the isolates on the susceptible Esam cassava variety produced symptoms typical of Xam and the pathogen was consistently re-isolated from the inoculated cassava plants and thereby satisfying the Koch's postulates.

Abdulbaqi, H. R., et al. (2016). "Anti-plaque effect of a synergistic combination of green tea and Salvadora persica L. against primary colonizers of dental plaque." Archives of Oral Biology 70: 117-124.
	Objective: Green tea (Gt), leafs of Camellia sinensis var. assamica, is widely consumed as healthy beverage since thousands of years in Asian countries. Chewing sticks (miswak) of Salvadora persica L. (Sp) are traditionally used as natural brush to ensure oral health in developing countries. Both Gt and Sp extracts were reported to have anti-bacterial activity against many dental plaque bacteria. However, their combination has never been tested to have anti-bacterial and anti-adherence effect against primary dental plaque colonizers, playing an initial role in the dental plaque development, which was investigated in this study.
Methods: Two-fold serial micro-dilution method was used to measure minimal inhibitory concentration (MIC) of aqueous extracts of Gt, Sp and their combinations. Adsorption to hexadecane was used to determine the cell surface hydrophobicity (CSH) of bacterial cells. Glass beads were used to mimic the hard tissue surfaces, and were coated with saliva to develop experimental pellicles for the adhesion of the primary colonizing bacteria.
Results: Gt aqueous extracts exhibited better anti-plaque effect than Sp aqueous extracts. Their combination, equivalent to 1/4 and 1/2 of MIC values of Gt and Sp extracts respectively, showed synergistic anti-plaque properties with fractional inhibitory concentration (FIC) equal to 0.75. This combination was found to significantly reduce CSH (p < 0.05) and lower the adherence ability (p < 0.003) towards experimental pellicles.
Conclusion: Combination between Gt and Sp aqueous extracts exhibited synergistic anti-plaque activity, and could be used as a useful active agent to produce oral health care products. (C) 2016 Elsevier Ltd. All rights reserved.

Abdulbaqi, H. R., et al. (2016). "Evaluation of Salvadora persica L. and green tea anti-plaque effect: a randomized controlled crossover clinical trial." Bmc Complementary and Alternative Medicine 16.
	Background: In the author's earlier in vitro investigation, a combination of 0.25 mg/ml green tea and 7.82 mg/ml Salvadora persica L. aqueous extracts was found to exhibit significant synergistic anti-bacterial and anti-adherence effects against primary plaque colonizers biofilm. A clinical trial was needed to support these preliminary in vitro results and to investigate its efficacy as a mouthwash in the control of dental plaque.
Methods: A 24 h plaque re-growth, double-blinded, randomized crossover trial was carried out. Participants (n = 14) randomly rinsed with test formulation, 0.12% chlorhexidine (control) and placebo mouthwashes for 24 h. A week before the trial, all participants received scaling, polishing and oral hygiene education. On the trial day, the participants received polishing at baseline and rinsed with 15 ml of randomly allocated mouthwash twice daily without oral hygiene measures. After 24 h, plaque index was scored and then the participants entered a 6- days washout period with regular oral hygiene measures. The same protocol was repeated for the next 2 mouthwashes.
Results: The results were expressed as mean (+/- SD) plaque index. The test mouthwash (0.931 +/- 0.372) significantly reduced plaque accumulation when compared with placebo (1.440 +/- 0.498, p < 0.0167) and chlorhexidine (1.317 +/- 0. 344, p < 0.0167) mouthwashes. No significant difference was found between chlorhexidine and placebo (p > 0.0167).
Conclusions: The test mouthwash has an anti-plaque effect for a 24 h period. Longer-term clinical studies are highly encouraged to investigate its anti-plaque effect for longer periods.

Abdul-Hamid, N. A., et al. (2019). "H-1-NMR-based metabolomics to investigate the effects of Phoenix dactylifera seed extracts in LPS-IFN-gamma-induced RAW 264.7 cells." Food Research International 125.
	Inflammation has been revealed to play a central role in the onset and progression of many illnesses. Nuclear magnetic resonance (NMR) based metabolomics method was adopted to evaluate the effects of Phoenix dactylifera seeds, in particular the Algerian date variety of Deglet on the metabolome of the LPS-IFN-gamma-induced RAW 264.7 cells. Variations in the extracellular and intracellular profiles emphasized the differences in the presence of tyrosine, phenylalanine, alanine, proline, asparagine, Isocitrate, inosine and lysine. Principal component analysis (PCA) revealed noticeable clustering patterns between the treated and induced RAW cells based on the metabolic profile of the extracellular metabolites. However, the effects of treatment on the intracellular metabolites appears to be less distinct as suggested by the PCA and heatmap analyses. A clear group segregation was observed for the intracellular metabolites from the treated and Induced cells based on the orthogonal partial least squares- discriminant analysis (OPLS-DA) score plot. Likewise, 11 of the metabolites in the treated cells were significantly different from those in the induced groups, including amino acids and succinate. The enrichment analysis demonstrated that treatment with Deglet seed extracts interfered with the energy and of amino acids metabolism. Overall, the obtained data reinforced the possible application of Deglet seeds as a functional food with anti-inflammatory properties.

Abdul-Hamid, N. A., et al. (2019). "Metabolites and biological activities of Phoenix dactylifera L. pulp and seeds: A comparative MS and NMR based metabolomics approach." Phytochemistry Letters 31: 20-32.
	Phoenix dactylifera L. (date palm) is an essential agricultural crop in many arid regions of the world and has been used in traditional medicine to treat illnesses. Extracts of P. dactylifera are reported to possess valuable pharmacological attributes. This study aims to evaluate the metabolite profiles of date pulp and seeds utilizing H-1 nuclear magnetic resonance (NMR) and ultra-high performance liquid chromatography mass spectrometry (UHPLC-MS) techniques. The nitric oxide (NO) inhibitory activity of extracts were assessed using stimulated RAW 264.7 cells along with the NO and DPPH scavenging activities, and total phenolic contents (TPC). Multivariate data analysis (MVDA) was used to examine the similarities and variation between samples of date palms. Principal component analysis (PCA) score plots showed distinct clustering of date seeds and pulp. Examination of the S-plot analysis revealed that ascorbic acid, catechin and glucose were the metabolites that significantly discriminated the date pulp group from the seed group. The seeds of Deglet dates demonstrated significantly higher NO inhibitory and DPPH scavenging activities, with IC50 values of 107.99 mu g/mL and 12.58 mu g/mL, respectively. The metabolites that prominently contributed to the observed bioactivities included catechin, ascorbic acid and serine. The proposed metabolic pathway indicated that higher amounts of several metabolites are present in date seeds than in date pulp. The presented data suggest possible applications of seeds and pulp of P. dactylifera that may increase the productivity of this fruit crop.

Abdul-Hamid, N. A., et al. (2018). "Physicochemical characteristics, nutritional composition, and phytochemical profiles of nine Algerian date palm fruit (Phoenix dactylifera L.) varieties." Journal of Food Biochemistry 42(6).
	Nine varieties of Algerian date palm fruits (Phoenix dactylifera L.) including Lahmira, Timjouhert, Adham Talmine, Deglet Talmine, Adam Boullah, Tinasser, Deglet, Deglet Nour, and Takerbouch were distinguished via Proton Nuclear Magnetic Resonance (H-1-NMR) metabolomics approach. The quality was evaluated based on the metabolite composition, proximate analysis, physicochemical characteristics, and biological activities which include nitric oxide (NO) inhibition via the cell-based approach and NO scavenging abilities. A total of 49 metabolites were tentatively characterized including amino acids, organic acids, and phenolic compounds. The Principal Component Analysis and Hierarchical Clustering Analysis revealed a consistent grouping of Deglet, Takerbouch, and Deglet Noor from the rest of six varieties. Among the metabolites that contributed toward the observed segregation were serine, glycine, glucose, fructose, and sucrose. With regard to metabolite composition, NO scavenging activities, total soluble solids, and proximate analysis, Deglet dates displayed a better quality as compared to the other Algerian dates.

Abdulkadir, R., et al. (1990). "Effect of Infrared Heat Processing on Rehydration Rate and Cooking of Phaseolus-Vulgaris (Var Pinto)." Journal of Food Science 55(5): 1472-1473.
	
Abdulla, M. A., et al. (2010). "Anti-ulcer activity of Centella asiatica leaf extract against ethanol-induced gastric mucosal injury in rats." Journal of Medicinal Plants Research 4(13): 1253-1259.
	The present study was performed to evaluate the anti-ulcerogenic activity of ethanol extract of Centella asiatica against ethanol-induced gastric mucosal injury in rats. Five groups of adult Sprague Dawley rats were orally pre-treated respectively with carboxymethyl cellulose (CMC) solution (ulcer control group), Omeprazole 20 mg/kg (reference group), and 100, 200 and 400 mg/kg C. asiatica leaf extract in CMC solution (experimental groups), one hour before oral administration of absolute ethanol to generate gastric mucosal injury. Rats were sacrificed and the ulcer areas of the gastric walls were determined. Grossly, the ulcer control group exhibited severe mucosal injury, whereas pre-treatment with C. asiatica leaf extract exhibited significant protection of gastric mucosal injury. Histological studies revealed that ulcer control group exhibited severe damage of gastric mucosa, along with edema and leucocytes infiltration of submucosal layer compared to rats pre-treated with C. asiatica leaf extract which showed gastric mucosal protection, reduction or absence of edema and leucocytes infiltration of submucosal layer. Acute toxicity study did not manifest any toxicological signs in rats. The present finding suggests that C. asiatica leaf extract promotes ulcer protection as ascertained grossly and histologically compared to the ulcer control group.

Abdulla, N. K., et al. (2019). "Psidium guajava leave-based magnetic nanocomposite gamma-Fe2O3@GL: A green technology for methylene blue removal from water." Journal of Environmental Chemical Engineering 7(6).
	This study reports the incorporation of magnetic gamma-Fe2O3 nanoparticles into the carbon framework of highly abundant, house hold medicinal plant, Psidium guajava, commonly known as Guava through co-precipitation. The prepared nanocomposite, gamma-Fe2O3@GL was characterized with several spectroscopic and microscopic techniques, and showed the nano-porous structure having extensive oxygenous functional groups at the surface. The saturation magnetic moment of gamma-Fe2O3@GL was found to be 0.72 emug(-1). Nanocomposite was used for the adsorption of methylene blue from water for which batch experiments were carried out under the change of various process parameters, and exhibited the fast and 99% removal of methylene blue from its solution having 10 mg L-1 concentrations with 1.0 gL(-1) amount of gamma-Fe2O3@GL. The maximum monolayer adsorption capacity was found to be in range 69.93 to 91.74 mgg(-1), at 27-45 degrees C. The magnetically separable gamma-Fe2O3@GL showed the high reusability and adsorption rate without significant loss after sixth adsorption-desorption cycles. Therefore, the prepared magnetic gamma-Fe2O3@GL can be useful technique for water treatment having low cost and high adsorption capacity.

Abdullah, N., et al. (2019). "In-Vitro Antibacterial Activities of Ajwa Date Fruit (Phoenix Dactylifera L.) Extract against Selected Gram-Negative Bacteria Causing Gastroenteritis." International Journal of Pharmaceutical Sciences and Research 10(6): 2951-2955.
	Gastroenteritis, especially those caused by bacterial pathogens, remains as one of the major health issues in developing countries. Despite the availability of treatment, people are turning their interest in consuming certain food for its therapeutic value given the adverse effects of medications. This includes the consumption of date fruits (Phoenix dactylifera L.). This study aims to determine the antibacterial effect of two methods of extraction, i.e., hot aqueous extract and methanol extract of Ajwa date fruit against selected gramnegative bacteria causing gastroenteritis. The antimicrobial activities were determined quantitatively using well diffusion assay together with the minimum inhibitory concentrations (MIC) and minimum bactericidal concentrations (MBC). Results showed that both hot aqueous and methanol extracts have the potential to suppress the growth of all tested bacteria. The methanol extract had higher inhibitory zones compared to hot aqueous extract, and the zones of inhibition were noted to increase with increase in the extract concentration. S. flexneri was the most sensitive bacteria to both types of extract. The methanol extract was also more effective in suppressing the bacterial growth and has a higher potential in killing the bacteria compared to hot aqueous extract. These results suggest that Ajwa date extract has a bacteriostatic property at lower concentration and bactericidal property at higher concentration. In conclusion, Ajwa date fruit extract has the antibacterial potential against selected bacterial causing gastroenteritis. Further study on the phytochemical properties that contribute to this effect is currently in progress.

Abdullahi, A., et al. (2016). "EXAMINATION OF INDIGENOUS STORAGE METHODS OF COWPEA (Vigna Unguiculata) IN MUBI SOUTH LOCAL GOVERNMENT AREA, ADAMAWA STATE, NIGERIA." Scientific Papers-Series Management Economic Engineering in Agriculture and Rural Development 16(3): 9-15.
	The study examined the various indigenous cowpea (Vigna Unguiculata V. Walp) storage opportunities and their effectiveness in Mubi South Local Government Area of Adamawa State, Nigeria. Structured interview scheduled were used to obtain information from 70 respondents selected through simple random sampling techniques. Generated data were analyzed using descriptive statistics and (frequency and percentage), and inferential (Chisquare) statistics. The results revealed that (65.7%) of the respondents were males with (75.2%) below the age of 51years. Married respondents accounted for (54.3%) while (64.3%) had one form of education or the other. Majority of the respondents representing (74.3%) were household heads. Eight indigenous storage methods were identified and the use of air tight container, neem leaves/oil and finger pepper were found to be more effective. Chisquare test results revealed that, the coefficient for age, marital status, farming experience were significantly related to indigenous storage method of cowpea, age X-2=0.780, P=0.377, marital status X-2=1.739, P=0.628 and educational level X-2-3.977, P-0.409 respectively. Inadequate storage facilities, capital intensive, time consuming, labor intensive and weather conditions were the major constraints faced by the respondents. It is recommended that stakeholders should encourage researches in the areas of promoting indigenous knowledge system, safety, their potentiality and sustainability so as to improve and promote their application since it is cheaper and accessible to the people.

Abdullahi, H., et al. (1986). "CYCLOHEXANOLS OF HALLERIA-LUCIDA." Phytochemistry 25(12): 2821-2823.
	
Abdullahi, N., et al. (2014). "EFFECT OF POLYTHENE-COVERING ON ABOVE-GROUND TUBERIZATION AND STORAGE ROOTS YIELD IN CASSAVA (Manihot esculenta Crantz)." Journal of Experimental Biology and Agricultural Sciences 2(1): 37-42.
	Present study aimed to investigate the effectiveness of polythene-covering on activation of dormant auxiliary buds on the stem for lateral tuber formation and the resultant effect on total storage roots yield. Three time intervals i. e. 1 day after planting, 30 days after planting and 60 days after planting used as treatment, and uncovered stem used as control. Treatments were tested in randomized complete block design with three replications. Regardless of the variety, stem polythene-covering at day 1 after planting showed the highest effect with respect to storage roots production and yield components tested. However, the effect of stem polythene-covering at day 1 after planting in terms of dry mass partitioning to storage roots was the lowest across all the treatments (25.50 to 27.37% of the biomass) compared to that of stem covering at day 60 after planting (33.10 to 37.20%). This study opens new perspectives in cassava yield improvement which hitherto has not been exploited.

Abdullahi, N., et al. (2014). "EFFECT OF PLANTING METHODS ON GROWTH AND YIELD OF CASSAVA (Manihot esculenta Crantz) GROWN WITH POLYTHENE-COVERING." Journal of Experimental Biology and Agricultural Sciences 1(7): 480-487.
	Cassava and Sago constitute the main sources of starch in South East Asia. The production of these starchy plants is in declining due to the problem of low yield, high labor cost, pest and diseases damage, and shortage of land. These production bottlenecks forced Malaysia to import cassava roots from neighboring producer countries. One simple method to enhance cassava productivity is incorporating polythene-covering in agriculture. Present research was carried out to reveal information on the effect of planting methods on some yield attributes in cassava grown with polythene-covering. The involving factors are three cassava varieties, three planting methods, and four black polythene-covering types. The planting methods evaluated were: (i) vertical planting forming 90 degrees angles with ridges, (ii) incline planting forming 45 degrees to 60 degrees angles with ridges, and (iii) horizontal planting forming 180 degrees angles with ridges. Significant differences among planting methods in all variables tested were observed. Horizontal and incline plantings were the most efficient in terms of leaf longevity with leaf fall reduction of 49.17% as compared to vertical planting. However, vertical planting recorded the maximum leaf area index of 3.73 per plant. The mean storage roots number of 17.44 per plant obtained in incline planting was the highest. Regardless of variety, the effect of incline planting in terms of fresh storage roots yield was the highest (yields of 20.12 to 32.99 t ha(-1)). This investigation suggests that storage roots yield of cassava could be enhanced by planting cuttings in an incline position with polythene-covering. Farmers interested in vertical planting could incorporate polythene-covering at day 1 after planting.

Abdulmajeed, A. M., et al. (2022). "Simultaneous Action of Silymarin and Dopamine Enhances Defense Mechanisms Related to Antioxidants, Polyamine Metabolic Enzymes, and Tolerance to Cadmium Stress in Phaseolus vulgaris." Plants-Basel 11(22).
	Silymarin (Sm) and dopamine (DA) act synergistically as potential antioxidants, mediating many physiological and biochemical processes. As a first report, we investigated the synergistic effect of Sm and DA in mitigating cadmium stress in Phaseolus vulgaris plants. Three experiments were conducted simultaneously using 40 cm diameter pots to elucidate how Sm and DA affect cadmium tolerance traits at morphological, physiological, and biochemical levels. Cadmium stress triggered a marked reduction in growth, productivity, and physio-biochemical characteristics of common bean plants compared to unstressed plants. Seed priming (SP) and foliar spraying (FS) with silymarin (Sm) or dopamine (DA) ((DA (SP) + Sm (FS) and Sm (SP) + DA (FS)) ameliorated the damaging effects of cadmium stress. Sm seed priming + DA foliar spraying (Sm (SP) + DA (FS)) was more efficient. The treated stressed common bean plants showed greater tolerance to cadmium stress by diminishing oxidative stress biomarkers (i.e., O2(center dot-), H2O2, and MDA) levels through enhanced enzymatic (SOD, CAT, POD, APX) and non-enzymatic (ascorbic acid, glutathione, oc-tocopherol, choline, phenolics, flavonoids) antioxidant activities and osmoprotectants (proline, glycine betaine, and soluble sugars) contents, as well as through improved photosynthetic efficiency (total chlorophyll and carotenoids contents, photochemical activity, and efficiencies of carboxylation (iCE) and PSII (Fv/Fm)), polyamines (Put, Spd, and Spm), and polyamine metabolic enzymes (ADC and ODC) accumulation. These findings signify that Sm and DA have remarkable anti-stress effects, which can help regulate plant self-defense systems, reflecting satisfactory plant growth and productivity. Thus, realizing the synergistic effect of Sm and DA in cadmium tolerance confers potential new capabilities for these compounds to function in sustainable agriculture.

Abdulova, G. and E. D. Ananiev (2004). "DNase I HYPERSENSITIVITY SITES WITHIN THE INTERGENIC SPACER OF rRNA GENES CUCURBITA PEPO L. (ZUCCHINI) AFTER HORMONE TREATMENT." Acta Physiologiae Plantarum 26(3): 66-67.
	
Abdulrahman, B., et al. (2022). "A Novel Cyclohexane Carboxylic Acid Derivative from Black Turtle Bean (Phaseolus vulgaris L.)." Records of Natural Products.
	Black turtle bean is a variety of Phaseolus vulgaris L. in the legume family Fabaceae and is consumed as food worldwide. A targeted phytochemical investigation of the ethanolic extract of its seeds, focusing on constituents other than the lipophilic metabolites, resulted in the isolation and characterization of five compounds (1-5). Compound 1 (phasvulic acid), a previously undescribed cyclohexane carboxylic acid derivative, was characterized as (Z)-3-hydroxy-2-(5-hydroxypent-2-en-l-yl)cyclohexane-1-carboxylic acid based on spectral data including 1D and 2D NMR (H-1, C-13, COSY, HSQC, and HMBC) and high-resolution electrospray ionization mass spectrometry (HR-ESI-MS). Other compounds were formerly described as dihydrophaseic acid (2), uridine (3), stigmasterol-3-O-beta-D glucopyranoside (4), and beta-sitosterol-3-O-beta-D-glucopyranoside (5).

Abdulwahab, M., et al. (2015). "INHIBITIVE EFFECT BY PSIDIUM GUAJAVA LEAF EXTRACT ON THE CORROSION OF Al-Si-Mg (SSM-HPDC) ALLOY IN SIMULATED SEAWATER ENVIRONMENT." Metallurgical & Materials Engineering 21(4): 241-251.
	The assessment of Psidium guajava leaf extract as corrosion inhibitor for Al-SiMg (SSM-HPDC) alloy in 3.5% wt NaCl solution using the gravimetric based-mass loss and potentiodynamic polarization techniques was investigated. The gravimetric based mass loss test was carried out at different inhibitor concentration, time and temperature ranges of 0.1-0.5% v/v, 1-5 hrs and 30-70 degrees C, respectively, the results revealed that Psidium guajava leaf extract in 3.5% wt NaCl solution-aluminium environment decreased the corrosion rate at various concentrations considered. Inhibition efficiency (IE) as high as 63.17% at 0.5% v/v Psidium guajava leaf extract addition using the gravimetric method was demonstrated in 3.5% wt NaCl solution. The IE of 90.48% was obtained at 0.5% v/v using the potentiodynamic polarization method. The additions of Psidium guajava leaf extract as corrosion inhibitor in the solution indicate higher potential value, IE and polarization resistance with decrease in current density. The two methods used for assessment of the aluminium alloy corrosion behaviour were in agreement and mixed-type corrosion exists which obeyed the Langmuir adsorption isotherm.

Abe, T., et al. (1996). "Microcystin-LR inhibits photosynthesis of Phaseolus vulgaris primary leaves: Implications for current spray irrigation practice." New Phytologist 133(4): 651-658.
	Photosynthesis of Phaseolus vulgaris L. leaves was measured after treatment with microcystin-LR (MC-LR), a potent cyanobacterial toxin and inhibitor of protein phosphatases 1 and 2A. The net photosynthetic rate fell by over 50% within 8 h of dipping leaves in MC-LR solution. This inhibitory effect was observed when leaves were treated once with concentrations above 10(-2) mol m(-3) At 10(-2) mol m(-3), the inhibition caused by MC-LR was transient, and net photosynthesis rates essentially recovered after 5 d, whereas at 10(-1) mol m(-3), the net photosynthesis rate in treated leaves was still 42% of controls after 8 d. Necrosis was observed at the higher concentration, but not usually below 10(-2) mol m. Analysis of net photosynthetic rate as a function of internal CO2 concentration and photosynthetically active photon flux density indicated that both the CO2-saturated rate a of photosynthesis and the carboxylation efficiency were lowered when MC-LR-treated leaves were exposed to photosynthetically-saturating light. When the leaves were exposed to 2.0x10(-5) mol m(-3) MC-LR solution repeatedly, the photosynthetic rate was significantly reduced after 7 d, suggesting that intermittent exposure of P. vulgaris leaves to low concentrations of MC-LR brings about an effect on photosynthesis more inhibitory than that of a single exposure to high concentrations of MC-LR. These results indicate that relatively low concentrations of MC-LR cause damage to the photosynthetic apparatus of P. vulgaris in situ. We discuss the significance of these findings in relation to current spray irrigation practice for crop plants involving the use bf water containing cyanobacterial blooms and microcystins.

Abebe, A., et al. (2020). "Optimizing irrigation frequency and amount on yield and water productivity of snap bean (Phaseolus Vulgaris L.) in NW Amhara, Ethiopia: A case study in Koga and Ribb irrigation scheme." Cogent Food & Agriculture 6(1).
	This study has investigated the effects of different irrigation frequency and depth on yield and water productivity of snap bean at Koga and Ribb irrigation scheme, NW Amhara, Ethiopia. It was done in a factorial experiment laid out in split-plot design with three replications of two irrigation intervals and five variable irrigation depths. Irrigation depth had shown a significant effect on marketable pod yield, and irrigation water productivity whereas irrigation frequency hadn't shown a significant effect. The interaction effect hadn't shown a significant effect on marketable pod yield and response for irrigation water productivity of snap bean at Koga. At Koga, the application of 75% ETc gave an optimum marketable yield of 10.66 t ha(-1) and irrigation water productivity of 2.89 kg m(-3). At Ribb, marketable pod yield and irrigation water productivity had no significant effect on irrigation frequency while marketable pod yield and irrigation water productivity had shown a significant effect on irrigation depth and the interaction effect. At Ribb, the application of 100% ETc gave an optimum marketable yield of 13.16 t ha(-1) and irrigation water productivity of 2.69 kg m(-3). Therefore, to attain an optimum yield and water productivity, at Koga and Ribb snap bean can be irrigated with 75% ETc and 100% ETc at 7 days irrigation interval respectively.

Abebe, B. K. and M. T. Alemayehu (2022). "A review of the nutritional use of cowpea (Vigna unguiculata L. Walp) for human and animal diets." Journal of Agriculture and Food Research 10.
	Cowpea (Vigna unguiculata L. Walp) is a popular legume crop farmed primarily in Africa and used for human and livestock diets all over the world. Despite this, little study has been done on it, and it is the least used pulse crop in comparison to others. Therefore, the goal of this thorough paper was to provide insight and synthesis into the dietary and phenolic status of cowpeas, as well as their impact on human and animal diets. In addition, protein, lipids, carbohydrates, vitamins, dietary fibers, minerals, and vitamins are abundant in cowpea seeds, leaves, and green pods. Cowpea is a water deficiency tolerant crop that could be used as food for humans and feed for livestock with the bulk of their macro and micronutrients. It also contains anti-nutritional elements that could be inconvenient to human and non-ruminant animal nutrition. However, various processing methods are employed to diminish or eliminate the negative effects of anti-nutritional components. Ruminants consume cowpea seeds for up to 30% of their diets. Raw cowpea seeds, for example, are included in the nutrition of ruminants, but they should not be used in non-ruminant diets without treatment. Its hulls are a low-cost pro-spective feed for chicken diets, with a maximum use of 15% in starter and finisher rations. Cowpea leaves and green pods are used to control or treat a variety of human diseases, including measles, smallpox, adenitis, burns, and ulcers, in addition to their nutritional benefits. Similarly, the seeds of the cowpea plant are important for the medication of different diseases, such as astringent, antipyretic, and diuretic. For liver and spleen problems, intestinal cramp, leucorrhoea, menstrual abnormalities, and urine expulsions, decoction or soup is employed. Cowpea may also fix up to 80% of the nitrogen in the soil, lowering the demand for and expense of nitrogen fertilizer. Commonly, cowpea plants and their by-products are important for less-expensive protein-based human and animal diets for less developed countries' livelihoods.

Abed, Z. A. (2014). "BREEDING FOR DROUGHT TOLERANCE IN PROGNIES OF COWPEA (Vigna unguiculata (L.) Walp)." Journal of Experimental Biology and Agricultural Sciences 2(5): 489-494.
	A field experiment was undertaken for two seasons viz spring and autumn of 2013 on farm of Department of field crop science, College of Agriculture university of Baghdad for genetic improvement and screening high yielding cultivars of cowpea under water stress condition. In this study total three progenies i.e. S1, S2, S3 were planted under two period of irrigation. All among the tested progenies S3 proved best in all tested parameters. Highest amount of chlorophyll content (65.20 & 56) was reported from the S3 progeny under period of 10 days irrigation in both seasons. In addition, same progeny have about 0.88 and 0.91 relative water content (RWC), 27 & 36 pod per branch, 13 & 12 seeds per pod and 79.39 & 109.29 gm/plant yield under the period of 10 days irrigation respectively for two seasons. The selection led to increase the effectiveness of physiological and morphological traits, which can be considered as effects of selection criteria on plant yield. Results of the study recommended the use selection methods to for developing cultivars of high vigor.

Abeed, A. H. A. and F. M. Salama (2022). "Attenuating Effect of an Extract of Cd-Hyperaccumulator Solanum nigrum on the Growth and Physio-chemical Changes of Datura innoxia Under Cd Stress." Journal of Soil Science and Plant Nutrition.
	Purpose The use of plant extracts obtained from plants that are highly tolerant to heavy metal toxicity has been beneficial in improving the growth of plants grown under metal toxicity conditions. A lab experiment was performed to elucidate the alleviating role of foliar applied cadmium (Cd)-hyperaccumulator Solanum nigrum (S. nigrum) extract on Datura innoxia (D. innoxia) plants grown under Cd stress (0, 50, and 100 mg Cd kg(-1) soil). Methods Growth parameters, photosynthetic pigment content, osmo-metabolic compounds, reduced glutathione and phytochelatins content, oxidative damage, and lignin content and its related enzyme (cell wall-bound peroxidase, POX) were determined. Results Apart from the foliar application response of S. nigrum leaf extract (SNE) in either Cd exposed or non-Cd exposed plants, growth parameters of D. innoxia plant grown under both Cd concentrations (50 and 100 mg Cd kg(-1) soil) in terms of root and shoot fresh, dry weight, length, and leaf area were noticeably diminished by 29 and 51%, 29 and 54%, 35 and 70%, 40 and 53%, 30 and 69%, 40 and 60%, and 11 and 23%, respectively, compared with untreated control plants. Foliar delivered SNE secured the photosynthetic pigment, free amino acids, soluble proteins, and soluble sugar content. Additionally, it lessened the adverse effects of Cd stress on D. innoxia plants by curtailing the content of hydrogen peroxide (H2O2) and malondialdehyde (MDA) by 28 and 27%, and 21 and 23%, respectively, compared with the plants subjected to 50 and 100 mg Cd kg(-1) only. The findings herein indicated that the plant water extract and their interactions in the investigated Cd rates significantly augmented phenolics, alkaloids, reduced glutathione and phytochelatins content. Cell wall stiffening in D. innoxia indicated that lignin content and POX were significantly higher in plants exposed to 100 mg Cd kg(-1) soil displaying increase values of 275 and 300%, respectively, against non-Cd treated control. The magnitude of increment imposed by Cd stress was lessened by using SNE that reflects on adequate cell growth advocated by limited lignification, in terms of lignin content, and downregulated POX activity. Owing to SNE application, root and leaves Cd contents were efficiently reduced reflecting apparent plant liveliness compared with the SNE non-treated Cd-stressed plants. Conclusions The outcomes of this study designate that foliar application of the Cd-hyperaccumulator S. nigrum leaf extract can be counted as an unconventional and innovative approach in the alleviation of Cd stress and can be employed as integrated practice when Cd-contaminated regions were exploited for sustainable agriculture of the multipurpose plants.

Abeer, H., et al. (2015). "Induction of salt stress tolerance in cowpea [Vigna unguiculata (L.) Walp.] by arbuscular mycorrhizal fungi." Legume Research 38(5): 579-588.
	The aim of present study-was to examine the effect of arbuscular mycorrhizal fungi (AMF) on the growth, lipid peroxidation, antioxidant enzyme activity and some key physio-biochemical attributes in cowpea (Vigna unguiculata [L.] Walp.) subjected to salt stress: Salt stress (200 mM NaCl) reduced growth, biomass, relative water content and Chlorophyll pigment content in cowpea leaves. AMP ameliorated the negative impact of salinity on the growth parameters studied. The activity of antioxidant enzymes such as superoxide dismutase (SOD), catalase (CAT), ascorbate peroxidase (APX), peroxidase (POD) and glutathione reductase (GR) enhanced under salt stress and AMF inoculation further enhanced their activity, thus strengthening the plant's defense system. Proline content increased in salt stressed plants as well as AMF-inoculated plants providing efficient protection against salt stress. Besides this AMF also increased uptake of mineral elements which have direct impact on the osmoregulation of the plants. The present study shows that AMF possesses the potential to enhance salt tolerance of cowpea.

Abera, B., et al. (2020). "Diversity, use and production of farmers' varieties of common bean (Phaseolus vulgaris L., Fabaceae) in southwestern and northeastern Ethiopia." Genetic Resources and Crop Evolution 67(2): 339-356.
	Legumes are a critical component of many agricultural systems and a major contributor to global food systems. Common bean (Phaseolus vulgaris L.) is the most widely grown legume crop in Ethiopia. It is an important source of food, income, and soil fertility management in southwestern (SW) and northeastern (NE) Ethiopia, and used as medicine, fodder, and honeybee forage in the NE. Diversity and use of farmers' varieties of common bean (Phaseolus vulgaris) bean were investigated in five administrative zones in SW and NE Ethiopia. Structured and semi-structured interviews were conducted with 288 general informants and 48 key informants in five agroecological zones inhabited by four cultural groups. Thirty-nine varieties were identified based on farmers' naming practices. Varietal richness and diversity were found to be highest in the humid, tepid mid-highlands of Kefa (13) and Bench Maji and Sheka (12). However, farmers in both research areas typically plant only one or two varieties. Interestingly, the number of varieties per household was highest (2.3) in South Wollo Zone of the NE, where only six varieties were found. We find that varieties per household are limited by small landholdings in the SW and varietal richness in the NE. Given these limitations, policies and programs to conserve varietal diversity and increase productivity are more likely to be effective if organized at the community level in the SW and the household level in the NE. Agromorphological and genetic characterization of common bean varieties would facilitate the management and conservation of their diversity as a source of resilience.

Abergel, C., et al. (2001). "Crystallization and preliminary crystallographic study of a recombinant phospholipase D from cowpea (Vigna unguiculata L. Walp)." Acta Crystallographica Section D-Biological Crystallography 57: 320-322.
	The plant phospholipase D (PLD) is considered to be a key enzyme involved in various physiological processes such as signal transduction and membrane metabolism. Crystals of the PLD protein from Vigna unguiculata have been produced from the recombinant 768 amino-acid protein. The crystals belong to the monoclinic space group C2, with unit-cell parameters a = 157.7, b = 65.6, c = 90.2 Angstrom, beta = 111.5 degrees. There is one molecule in the asymmetric unit. Frozen crystals diffract to at least 1.94 Angstrom resolution using synchrotron radiation. A search for heavy-atom derivatives using ytterbium and tungstate is currently under way in order to solve the three-dimensional structure.

Abeysinghe, S. (2009). "Systemic resistance induced by Trichoderma harzianum RU01 against Uromyces appendiculatus on Phaseolus vulgaris." Journal of the National Science Foundation of Sri Lanka 37(3): 203-207.
	Trichoderma spp. are effective biocontrol agents for a number of soil-borne plant pathogens. Some isolates are also known for their ability to induce systemic resistance in plants against different foliar pathogens. Induction of systemic resistance against Uromyces appendiculatus, the causal agent of bean rust, by Trichoderma spp. has not been reported. T harzianum RU01 consistently triggered a significant (P = 0.05) degree of protection against rust in bean (Phaseolus vulgaris c v. Keppetipola Nill) under greenhouse conditions. Control efficacy was similar to that of rhizobacterium, Pseudomonas aeruginosa KMPCH, a test strain included in this study, which previously demonstrated induction of systemic resistance in bean. Given the spatial separation of challenging pathogen and biocontrol agent, this effect can be attributed to the induction of systemic resistance by T harzianum RU01.

Abhary, M. and A. A. Al-Hazmi (2016). "Antibacterial activity of Miswak (Salvadora persica L.) extracts on oral hygiene." Journal of Taibah University for Science 10(4): 513-520.
	Salvadora persica L., also known as the toothbrush tree (Miswak), has been used since ancient times as a chewing stick for oral hygiene. Miswak is a natural source of many unique phytochemicals, which are described by traditional medicine as a remedy for various disease symptoms with beneficial properties. The availability and richness of biologically active compounds and minerals, related to oral and dental health, in Miswak makes it a superior tool for oral hygiene and a barrier against general pathogens that enter the human body through the mouth. This study investigates the presence of antimicrobial agents in Miswak extracts based on their polarity in different solvents. The results show that Miswak contains more than one type of antimicrobial agent that inhibits the growth of both gram positive and negative bacteria. The zone of inhibition for three different extracts was measured in Escherichia coli, Staphylococcus aureus, Lactobacillus acidophilus, Streptococcus mutans and Pseudomonas aeruginosa; the results show a strong antimicrobial activity in the aqueous extract and less activity in alcoholic and nonpolar extracts. (C) 2015 The Authors. Production and hosting by Elsevier B.V. on behalf of Taibah University.

Abhary, M., et al. (2011). "Transgenic Biofortification of the Starchy Staple Cassava (Manihot esculenta) Generates a Novel Sink for Protein (Retracted article. See vol. 7, 2012)." Plos One 6(1).
	Although calorie dense, the starchy, tuberous roots of cassava provide the lowest sources of dietary protein within the major staple food crops (Manihot esculenta Crantz). (Montagnac JA, Davis CR, Tanumihardjo SA. (2009) Compr Rev Food Sci Food Saf 8:181-194). Cassava was genetically modified to express zeolin, a nutritionally balanced storage protein under control of the patatin promoter. Transgenic plants accumulated zeolin within de novo protein bodies localized within the root storage tissues, resulting in total protein levels of 12.5% dry weight within this tissue, a fourfold increase compared to non-transgenic controls. No significant differences were seen for morphological or agronomic characteristics of transgenic and wild type plants in the greenhouse and field trials, but relative to controls, levels of cyanogenic compounds were reduced by up to 55% in both leaf and root tissues of transgenic plants. Data described here represent a proof of concept towards the potential transformation of cassava from a starchy staple, devoid of storage protein, to one capable of supplying inexpensive, plant-based proteins for food, feed and industrial applications.

Abhary, M., et al. (2012). "Transgenic Biofortification of the Starchy Staple Cassava (Manihot esculenta) Generates a Novel Sink for Protein (Retraction of vol 6, e16256, 2011)." Plos One 7(9).
	
Abid, G., et al. (2011). "In silico identification and characterization of putative differentially expressed genes involved in common bean (Phaseolus vulgaris L.) seed development." Plant Cell Tissue and Organ Culture 107(2): 341-353.
	Two genotypes of common bean (Phaseolus vulgaris L.) were studied to determine the structural cause of seed abortion in this species. In the non-abortive control (wild-type, cultivar BAT93), the histological analysis revealed a classical pattern of seed development and showed coordinated differentiation of the embryo proper, suspensor, endosperm tissue and seed coat. In contrast, the ethyl methanesulfonate (EMS) mutant (cultivar BAT93) showed disruption in the normal seed development leading to embryo abortion. Aborted embryos from these degenerate seeds showed abnormalities in suspensor and cotyledons at the globular, heart, torpedo and cotyledon stages. Exploring the feasibility of incorporating the available online bioinformatics databases, we identified 22 genes revealing high homology with genes involved in Arabidopsis thaliana embryo development and expressed in common bean immature seeds. The expression patterns of these genes were confirmed by RT-PCR. All genes were highly expressed in seed tissues. To study the expression profiles of isolated genes during Phaseolus embryogenesis, six selected genes were examined by quantitative RT-PCR analysis on the developing embryos of wild-type and EMS mutant plants. All selected genes were expressed differentially at different stages of embryo development. These results could help to improve understanding of the mechanism of common bean embryogenesis.

Abid, G., et al. (2012). "Characterization and expression profile analysis of a sucrose synthase gene from common bean (Phaseolus vulgaris L.) during seed development." Molecular Biology Reports 39(2): 1133-1143.
	A full-length cDNA encoding common bean (Phaseolus vulgaris L.) sucrose synthase (designated as Pv_BAT93 Sus), which catalyses the synthesis and cleavage of sucrose, was isolated from seeds at 15 days after pollination (DAP) by rapid amplification of cDNA ends (RACE). The full-length cDNA of Pv_BAT93 Sus had a 2,418 bp open reading frame (ORF) encoding a protein of 806 amino acid residues. Sequence comparison analysis showed that Pv_BAT93 Sus was very similar to several members of the sucrose synthase family of other plant species. Tissue expression pattern analysis showed that Pv_BAT93 Sus was expressed in leaves, flowers, stems, roots, cotyledons, and particularly during seed development. Expression studies using in situ hybridization revealed altered spatial and temporal patterns of Sus expression in the EMS mutant relative to wild-type and confirmed Sus expression in common bean developing seeds. The expression and accumulation of Sus mRNA was clearly shown in several tissues, such as the suspensor and embryo, but also in the transfer cells and endothelium. The results highlight the diverse roles that Sus might play during seed development in common bean.

Abid, G., et al. (2009). "A spatiotemporal analysis of sucrose synthase during seed development in wild-type and EMS mutant embryos of common bean (Phaseolus vulgaris L.) using in situ hybridization." New Biotechnology 25: S361-S362.
	
Abid, G., et al. (2012). "Comparative Expression and Cellular Localization of Myo-inositol Phosphate Synthase (MIPS) in the Wild Type and in an EMS Mutant During Common Bean (Phaseolus vulgaris L.) Seed Development." Plant Molecular Biology Reporter 30(3): 780-793.
	In plants, the myo-inositol-1-phosphate synthase (EC 5.5.1.4; MIPS) is an evolutionarily conserved enzyme protein and catalyzes the synthesis of myo-inositol, which is a central molecule required for cell metabolism and plant growth. A full-length cDNA encoding common bean (Phaseolus vulgaris L.) MIPS (designated Pv_BAT93 MIPS) was isolated from seed of P. vulgaris (cv, BAT93) by rapid amplification of cDNA ends. The cDNA of Pv_BAT93 MIPS comprised 1,873 bp, which encodes 510 amino acids. The Pv_BAT93 MIPS gene was highly homologous with those of other plant species, such as P. vulgaris (cv, Taylor's Horticultural), Arabidopsis thaliana, Medicago sativa and Glycine max. DNA blot analysis indicated that at least three copies of MIPS are present in the common bean genome. RT-PCR analysis indicated that the Pv_BAT93 MIPS transcripts existed in developing seeds and other common bean tissues, including leaves, flowers, and cotyledons but showed lower levels expression in roots and stems. Real-time quantitative PCR showed that Pv_BAT93 MIPS gene is differentially expressed during common bean seed development. In situ hybridization of developing seeds in the wild type and in the ethyl methanesulfonate mutant showed that expression of Pv_BAT93 MIPS was identified in the embryo tissues, from the globular to late cotyledon stages, confirming a possible involvement of Pv_BAT93 MIPS in common bean seed development.

Abid, G., et al. (2012). "Identification and Analysis of Differentially Expressed Genes During Seed Development Using Suppression Subtractive Hybridization (SSH) in Phaseolus vulgaris." Plant Molecular Biology Reporter 30(3): 719-730.
	Interspecific hybridization in the genus Phaseolus, conducted to introgress desired traits into common bean (Phaseolus vulgaris L.), leads to the abortion of immature embryos, usually at early developmental stages. Little is known about the physiological responses of embryo dysfunction in P. vulgaris during the early stages of embryogenesis and the genes that are involved in these responses. Identification of the genes involved in Phaseolus embryogenesis may provide information that will help to understand the molecular basis of Phaseolus embryo dysfunction. To investigate the genes expressed during Phaseolus seed development, we constructed a suppression subtractive hybridization (SSH) library using cDNA from abortive seed development as the driver and those from normal seed development as tester. The differentially expressed cDNA fragments were identified by differential screening. We identified 72 unique ESTs of which we selected 12 candidates on the basis of their redundancy. These candidates were subjected to a validation procedure based on the study of their expression level by real-time PCR. Sequence analysis revealed that most of the differentially expressed genes are related to metabolism and regulation such as protein synthesis. Some genes also encoded transcription factors. These genes showed high mRNA transcript levels in seed tissues and little or no expression in other tissues (root, stem, flower, leaf, and cotyledon). Seven genes were chosen and their expression profile during seed development in P. vulgaris was analyzed by real-time PCR using RNA preparations originating from different seed development stages. This study revealed hitherto unknown genes putatively involved in dicotyledonous embryogenesis, which serve as a starting point for understanding Phaseolus embryogenesis.

Abid, M. and N. A. Khan (2020). "Protective Effect of Amaranthus Spinosus for Ischemia Reperfusion Injury in Rat Brain." International Journal of Pharmaceutical Sciences and Research 11(10): 5129-5134.
	Cerebral ischemia is a condition in which there is insufficient blood flow to the brain to meet metabolic demands. This leads to poor oxygen supply or cerebral hypoxia and thus leading to the death of brain tissues or cerebral infarction/ischemia stroke. It has been the third most common cause of death in developed countries; stroke can affect walking, talking, speech, vision, spatial awareness, swallowing, bladder control, bowel control, and balance co-ordination. The test drug Amaranthus spinosus leaves were defatted with petroleum ether (60-80 degrees C) and then extracted with hydroalcoholic solvent (Ethanol 95%, v/v: water, 1:1) by soxhlation process. The hydroalcoholic extract of the drug was evaluated for cerebroprotective activity in Wistar albino rats in the doses of 200 and 400 mg/kg by the Induction of cerebral ischemia/reperfusion followed by behavioural tests, infarct size measurement, and antioxidant activity. The test drug ASE produced the cerebroprotective activity in a dose-dependent manner.

Abid, W., et al. (2020). "Physico-chemical and spectroscopic quality assessment of compost from date palm (Phoenix dactylifera L.) waste valorization." Journal of Environmental Management 264.
	Organic matter (OM) is a vital component for a healthy soil, its lack arise a major problem for farmers who need to use commercialized fertilizers with high costs. Considering circular economy approach and for increasing OM availability, water soaked date palm waste was co-composted with goat manure in aerated windrow to produce a soil organic amendment. The OM biodegradation was mainly controlled based on biological parameters and spectroscopic techniques. The results showed a rapid temperature increase during the first week, and a relatively long compost maturity phase. The OM content reduction was of 36% and C/N ratio shifted from 60 to 20 at the process end. During the composting process, the specific ultraviolet absorbance SUVA254, SUVA269 and the SUVA 280 values increase confirmed the OM and hydrophilic compounds degradation, as well as substrate content oxidation into aromatic compounds. The Fourier Transform Infrared Spectroscopy (FTIR) analyses of the different samples collected during the process exhibited both OM biodegradation and mineralization. The 3 absorption ratios 1650/2845, 1525/2925 and 2920/1640 confirmed an aromaticity increase by aromatic structures biosynthesis, such as humic-like and fulvic-like substances, with the decomposition/transformation of aliphatic components, polysaccharides, and alcohols. Fluorescence excitation-emission matrix (FEEM) spectroscopy coupled with parallel factor analysis (PARAFAC) evidenced the dissolved organic matter (DOM) humification. A four-component model was obtained, i.e. humic-like component (S1, S2 and S3) and fulvic-like component (S4). The produced compost didn't exhibit any phytotoxicity evidenced by cress seed germination index exceeding 80%. All the analyses confirmed the good quality of the compost issued from mixed date palm waste and goat manure.

Abiodun, O. P., et al. (2019). "Morpho-physiological characteristics of Vigna unguiculata [L.] Walp grown in a controlled environment using effluents from a beverage bottling company." Environmental Science and Pollution Research 26(28): 28775-28786.
	The use of industrial effluents for agricultural practices due to waste management properties, water scarcity, or cultural belief affects both the physiology and morphology of cultivated crops. This study reports the investigation of the agro-potentiality of the effluents from a beverage bottling company on cowpea (Vigna unguiculata) under a controlled environment. This greenhouse experiment was carried out within Obafemi Awolowo University. The effluents were applied at 0, 10, 20, 30, 40, and 50% concentrations using untreated (A) and treated (B) effluents separately in two groups. Physicochemical properties of the effluents were determined using standard methods. Exchangeable cations present in the effluents were investigated via the ammonium acetate exchange way. Morphological and yield parameters were measured in ten replicates. Transverse sections of the leaf, petiole, and stem were also investigated under a light microscopy. General linear model was used for statistical analysis with means compared using Tukey's HSD test at p < 0.05. The effluents had pH, electrical conductivity, and total dissolved solids in the range of 7.4-7.5, 599.0-693.0 mu S/cm, and 395.0-455.0 mg/l, respectively. The exchangeable calcium and potassium concentrations in the effluents range 1067.00-1937.50 and 190.0-343.50 mg/l. Application of effluent A had no significant effect on number of pods per group, seeds per pod, leaf length, leaf width, and leaf area of cowpea (p > 0.05). There was a significant effect of effluent A on the number of leaves and shoot height (p < 0.05). The application of effluent B had a significant effect on the mean number of leaves and seeds per pod at higher (40-50%) concentrations (p < 0.05). Amendment with effluent B showed no significant effect on the mean shoot height, leaf length, width and area, pods per group, pod length, and girth size (p > 0.05). The frequency of guard cells was observed to decrease with increasing effluents (A and B) concentration on the abaxial epidermis. Likewise, a "black deposit" was observed in the vessels in the stem taken from group amended with effluent A at high concentrations (30-50%). No anatomical differences were observed in the petiole and leaf transverse sections of the control and amended subgroups. The untreated and treated effluents showed agro-potentiality. However, crops grown need to be monitored for the health impacts on man and animal, as risk of crop cellular disruption exist.

Abiola, T., et al. (2018). "Assessment of the Antidiabetic Potential of the Ethanolic Extract of Date Palm (Phoenix Dactylifera) Seed in Alloxan-Induced Diabetic Rats." Journal of Diabetes & Metabolism 9(1).
	Background: Reports exist of the allopathic use of dates as a hypoglycemic, antioxidant and anti-diabetic agent. Date palm seed have also been found to be of nutritional and medicinal value.
Aim: this study was aimed at evaluating the anti-diabetic potential of the ethanolic extract of date palm seed in alloxan-induced diabetic rats.
Methodology: Proximate composition of date palm seed was determined using standard methods. Ethanolic extract of date palm seed was prepared by crude extraction protocol. The total flavonoids, phenolic contents and total antioxidant capacity of the seed extract was determined. Also, the scavenging activity of the extract using 1, 1-diphenyl-2-picrylhydrazyl (DPPH), nitric oxide (NO) and the reducing power was also evaluated. Thirty wistar rats were randomly divided into five groups of six rats each. Group A was the control group, group B received date palm seed extract only (200 mg/kg bw) i.p, group C,D and E were the diabetic groups that received alloxan (150 mg/kg bw) intra peritoneally; group C was the diabetic control group, group D and group E were treated with glibenclamide (5 mg/kg bw) and date palm seed extract (400 mg/kg bw) intraperitoneally for fourteen days. At the end of the experiment, the lipid profile parameters (HDL, LDL, VLDL, cholesterol and triglyceride) levels were determined from serum samples of the animals. Levels of glucose and antioxidant parameters (SOD, CAT, GSH and MDA) were also analysed from the serum samples of the experimental animals.
Results: Results of proximate analysis revealed fiber to be highest (61.75%), carbohydrate (20.95%), fat (8.55%), moisture (3.40%), ash (2.79%) and protein (2.63%). The total flavonoid and phenolic content of date palm seed was found to be 45.28 +/- 0.32 mg/100 g and 28.22 +/- 0.43 mg/100 g respectively while the total antioxidant capacity was 30.11 +/- 0.21 mg/100 g. There was a significant (P<0.05) decrease in the levels of LDL, VLDL, cholesterol, triglyceride and blood glucose with no significant (P>0.05) increase in the HDL of the diabetic treated groups as compared to the diabetic control group. A significant (P<0.05) increase was observed in the SOD, CAT, GSH levels while there was a significant (P<0.05) decrease in the MDA level of the diabetic group treated with date palm seed extract as compared to the diabetic control group.
Conclusion: This study suggests the anti-diabetic potential of date palm seed extract which might be due to its hypolipidemic, hypoglycemic and antioxidant properties.

Abiona, O. O., et al. (2021). "The proximate and mineral compositions of two dried Nigerian leafy vegetables (Corchorus olitorius and Amaranthus hybridus)." Tropical Agriculture 98(2): 78-86.
	Vegetables play an important role in human nutrition, but high moisture contents seem to lead to susceptibility to extreme spoilage. Thus, two dried Nigerian leafy vegetables (Corchorus olitorous and Amaranthus hybridus) proximate and mineral compositions were investigated to ascertain their nutritional potentials after drying. Fresh vegetable samples were destalked, washed, blanched, drained and dried in the open sun and in the oven at 50, 60 and 70 degrees C temperatures. The proximate and mineral compositions were determined using standard analytical methods. The proximate values of Corchorus olitorius leaves ranged between 8.16 - 12.37%, 13.53 - 15.10%, 2.15 - 2.44%, 8.68 - 9.20%, 13.21 - 13.68% and 50.08 - 53.91% while Amaranthus hybridus leaves ranged between 8.85 - 12.97%, 15.72 - 17.70%, 1.20 - 1.78%, 9.02 9.17%, 16.89 - 19.53% and 42.98 - 44.21% respectively for moisture content, protein content, crude fat, ash, crude fiber and carbohydrate values. The results showed an increase in the mineral concentrations after drying, indicating that the vegetables studied are all good sources of sodium, potassium, calcium, iron and magnesium. Thus, drying vegetables can help reduce food insecurity and improve nutritional contents.

Abioye, A. A., et al. (2019). "Investigation of Biodegradation Speed and Biodegradability of Polyethylene and Manihot Esculenta Starch Blends." Journal of Ecological Engineering 20(2): 65-72.
	Over 350 million tons of conventional plastics are currently produced from petroleum per year and this amount is expected to rise exponentially in the near future. Proper disposal of these products has caused a great problem for the waste management industry and as a result, there is a significant negative impact on the environment. As a matter of fact, in order to reduce the environmental impact of plastics, some products obtained from agriculture (like starch) are used as polymer blend with synthetic plastics. This study shows that Manihot esculenta can be blended with polyethylene to form a partially degradable polymer. The processing conditions and sample formulations are shown to significantly affect the structure of the polymer which has a concomitant effect upon the degradation ratio as well as the degradation rate. Six samples were produced by varying composition of the blend between Low-density Polyethylene and Manihot esculenta using glycerol and water as plasticiser. These samples were buried in soil and the degradation ratios and rates were studied within a period of 28 days. The results showed that these produced biopolymers are environmentally compatible and bio-degradable. The rate of biodegradation in soil of these biopolymer samples varied largely. The polymer blend with 80% LDPE (20 CaS) by weight had the most regular weight loss over the period of the study. Under the conditions the study was carried out, polymer blend 20 CaS also had the steadiest rate of degradation. Hence, 80% LDPE (wt.%) blended with Manihot esculenta starch is the optimal ratio with regard to the degradability of biopolymer in sandy-loam soil.

Abisharani, J. M., et al. (2019). "Green synthesis of TiO2 Nanoparticles using Cucurbita pepo seeds extract." Materials Today-Proceedings 14: 302-307.
	Bio synthesized method has received great attention in recent years due to its capability to design alternative, safer, energy efficient, and less toxic routes towards synthesis. These routes have been associated with the rational utilization of various substances in the nanoparticle preparations and synthetic methods. The present work describes the green synthesis of Titanium dioxide (TiO2) nanoparticles from titanium try chloride (TiCl3) solution using Cucurbita pepo seeds extract. The synthesized TiO2 nanoparticles were characterized by X-ray diffraction (XRD), Ultraviolet-visible spectroscopy (UV-VIS), Fourier transform infrared spectroscopy (FT-IR). (C) 2019 Elsevier Ltd. All rights reserved.

Aboagarib, E. A., et al. (2015). "Physicochemical, Nutritional, and Functional Characteristics of Seeds, Peel and Pulp of Grewia tenax (Forssk) Fiori Fruits." Tropical Journal of Pharmaceutical Research 14(12): 2247-2254.
	Purpose: To determine the physicochemical, nutritional, and functional characteristics of the seeds, peel, and pulp of Grewia tenax (Forssk.) Fiori fruits.
Methods: The whole fruit was flooded with ionized water for 6 h, and the seeds manually separated from the peel and pulp. The mineral content was determined by atomic absorption spectroscopy while the amino acids were separated and quantified by injecting 50 mu L into an amino acid analyzer (Hitachi 835-50). Gas chromatography-mass spectrometry (GC/MS) was used to separate and determine the volatile compounds, whereas color was measured with a digital colorimeter.
Results: Protein, fat and ash contents were higher in the seeds than in the peel and pulp. Carbohydrate content was higher in the pulp (87.09 %) than in the seeds and peel (59.56 and 70.74 %), respectively. The peel, seeds, and pulp had Na concentration of 19.3, 5.8 and 11.5 mg/100 g, respectively; and for potassium (K), 502.5, 400 and 300 mg/100 g, respectively. The pulp contained the following essential amino acids: histidine, thereonine, valine, isoleucine and lysine at levels of 4.3, 6.4, 9.7, 9.5, and 6.4 g/100 g, respectively. The pulp had the highest water absorption capacity (WAC, 3.3 ml/g), whereas oil absorption capacity was 3.6 ml/g in the peel. Foaming capacity (FC) was 8.6 % in the seed. The bulk density (BD) of seeds, peel, and pulp were 0.5, 0.6, and 0.9 g/mL, respectively. The concentration of the volatile components of seeds, peel, and pulp of the fruits was 42.1, 97.9, and 71.4 %, respectively.
Conclusion: Grewia tenax fruits are a good source of nutritional components and essential nutrients, including minerals and amino acids, and have functional properties, which, if properly utilized, can improve human nutrition and health.

Aboelkassem, A., et al. (2020). "Eco-physiological Response of Solanum nigrum to Cd and Ni Stress under Hydroponic Conditions." Egyptian Journal of Botany 60(2): 563-574.
	SOLANUM nigrum L. was transplanted from soil to hydroponic culture system with Hoagland's solution to study its eco-physiological response to Cd and Ni toxicity. The plants were exposed to 10 or 25mg/L Cd or Ni over 7 days before harvesting for analysis. The findings of this study provided better understanding of stress adaptation in S. nigrum under Cd and Ni stress. The photosynthetic pigments and activities of antioxidant enzymes were estimated in the plant leaves. Chlorophyll content and carotenoids decreased progressively with increasing concentrations of both metals. Activities of the antioxidant enzymes POD, APX, CAT, and SOD in the leaves increased significantly by exposure to the high levels for both metals. The plant responses was varied with both metal and tested concentrations, reflecting the potentiality of using S. nigrum as phytoremediator of Cd and Ni polluted water in hydroponic culture system.

Abong, J. M., et al. (1998). "Characterization and identification of the allergenic protein components of two airborne pollen extracts, Amaranthus spinosus and Mimosa pudica." Journal of Allergy and Clinical Immunology 101(1): S201-S201.
	
Abosi, A. O., et al. (2006). "Vangueria infausta root bark: in vivo and in vitro antiplasmodial activity." British Journal of Biomedical Science 63(3): 129-133.
	Vangueria infausta burch subsp. infausta (Rubiaceae) produces fruits eaten by humans and animals. The leaf, fruit, stem bark and root bark are used as a remedy for many ailments and the roots are used to treat malaria. In this study, concentrations of fractions of the V infausta root bark extract that produce 50% inhibition (IC50) are determined using the ability of the extract to inhibit the uptake of [G(3)H]-hypoxanthine by P. falciparum cultured in vitro. The root bark extract showed antimalarial activity against Plasmodium berghei in mice. It gave a parasite suppression of 73.5% in early infection and a repository effect of 88.7%. One fraction obtained from a chloroform extract gave an IC50 value of 3.8 +/- 1.5 mu g/mL and 4.5 +/- 2.3 mu g/mL against D-6 and W-2 strains of P. falciparum, respectively, and another from the butanol extract gave an IC50 value of 3.9 +/- 0.3 mu g/mL against the D6 strain. Chloroquine had an IC50 value of 0.016 mu g/mL and 0.029 mu g/mL against D-6 andW(2) strains, respectively. The plant showed the presence of flavonoids, coumarins, tannins, terpenoids, anthraquinones and saponins.

Abotbina, W., et al. (2022). "Recent Developments in Cassava (Manihot esculenta) Based Biocomposites and Their Potential Industrial Applications: A Comprehensive Review." Materials 15(19).
	The rapid use of petroleum resources coupled with increased awareness of global environmental problems associated with the use of petroleum-based plastics is a major driving force in the acceptance of natural fibers and biopolymers as green materials. Because of their environmentally friendly and sustainable nature, natural fibers and biopolymers have gained significant attention from scientists and industries. Cassava (Manihot esculenta) is a plant that has various purposes for use. It is the primary source of food in many countries and is also used in the production of biocomposites, biopolymers, and biofibers. Starch from cassava can be plasticized, reinforced with fibers, or blended with other polymers to strengthen their properties. Besides that, it is currently used as a raw material for bioethanol and renewable energy production. This comprehensive review paper explains the latest developments in bioethanol compounds from cassava and gives a detailed report on macro and nano-sized cassava fibers and starch, and their fabrication as blend polymers, biocomposites, and hybrid composites. The review also highlights the potential utilization of cassava fibers and biopolymers for industrial applications such as food, bioenergy, packaging, automotive, and others.

Abou Baker, D. H. and D. M. Mohammed (2022). "Polyphenolic rich fraction of Physalis peruviana calyces and its nano emulsion induce apoptosis by caspase 3 up-regulation and G2/M arrest in hepatocellular carcinoma." Food Bioscience 50.
	Phytocompounds found in fruit wastes serve as nature's precious gift to humans in cancer treatment. In this context, the present work aimed to use of Physalis peruviana calyces (PPC) and its nano-emulsion as a novel method in hepatocellular carcinoma treatment. PPC butanolic fraction (PPCBF) was prepared and tested for its total phenol, total flavonoids, and HPLC analysis for phenolics, as well as the in vitro anticancer activity for both normal and nano-emulsion was evaluated. Twenty-four male Sprague-Dawley rats were used; 18 rats were administered intraperitoneally diethylnitrosamine (DEN) once (200 mg/kg body weight) in a saline solution. All nutritional parameters, biochemical parameters, and histopathological examinations were assessed. Results revealed that PPCBF and its nano-emulsion showed high anti-HepG2 activity and induced Pre-G1 apoptosis and cell cycle arrest (G2/M phase). Moreover, PPCBF and its nano-emulsion caused up-regulation of caspase-3 mRNA in HepG2, which could indicate that the intrinsic mitochondrial route triggered apoptosis. All the nutritional and biochemical changes were confirmed by histopathological examination. In conclusion, PPC and its nano -emulsion could be serving as a successful and effective drug from waste with a bright future in the treatment of hepatocellular carcinoma (HCC).

Abou El-Ghit, H. M. (2016). "Effect of Vitamin C Pre-treatment on Germination, Seedling Growth and some Metabolic Activities of kidney bean (Phaseolus vulgaris L) under Different Temperatures." Egyptian Journal of Botany 56(2): 439-449.
	VITAMIN C pretreatments showed pronounced mitigating effects on kidney bean under different temperatures, where the germination %, seedling gr owth and vigor were significantly increased, compared with the corresponding results obtained under exposure to different temperatures without vitamin C pretreatments. A similar trend was shown with regard to total chlorophyll, total carbohydrate and soluble protein contents. Lower temperatures as well as vitamin C pretreatments led to higher accumulation of soluble sugar contents in seedlings. Proline content was considerably increased by lower temperature levels and vitamin C pretreatments also enhanced its increase. Vitamin C was assumed to act synergistically with lower temperatures in decreasing proline dehydrogenase level. The activity levels of some hydrolytic enzymes and antioxidant enzymes were affected by both lower temperatures and vitamin C treatments. Thus, amylase and protease activities were significantly increased by lower temperatures and vitamin C pretreatments. Catalase and ascorbate peroxidase activities were remarkably elevated by decreasing temperature but were decreased as a result of vitamin C pretreatments. Higher vitamin C levels were more effective in alleviating the adverse effects of lower temperature on the above mentioned criteria of the kidney bean.

Aboubakar, A., et al. (2021). "Heavy metal concentrations in soils and two vegetable crops (Corchorus olitorius and Solanum nigrum L.), their transfer from soil to vegetables and potential human health risks assessment at selected urban market gardens of Yaounde, Cameroon." International Journal of Environmental Analytical Chemistry.
	Soil contamination by heavy metals has received considerable attention in recent years. In this study, heavy metal accumulation in two vegetable crops (Corchorus olitorius and Solanum nigrum L.) was studied. Assessment of soil properties and seven heavy metals (Zn, Cu, Cd, Ni, Pb, Cr and Mn) in soils and vegetables was done. Heavy metal transfer from soil to plant parts, translocation from roots to leaves and estimated potential health risks of heavy metal to humans via consumption of vegetable crops were studied. The ANOVA test showed that variations in the soil characteristics and heavy metal concentrations were statistically significant at level 0.05. Pearson correlation coefficients showed that the concentration of heavy metals has significant relationships with some soil properties like cation exchange capacity (CEC), organic carbon (OC) and soil texture. Bioconcentration factor (BCF) for both leaves and roots for Zn, Cu, Cd, Ni Cr and Mn were found to be greater than one, indicating the hyperaccumulation nature of vegetables. High translocation (TF) from root to leaves (TF>1) was recorded for Zn, Cu, Cd and Mn. The Health Risk Index (HRI) was found generally less than 1, suggesting that it is not risky for the Yaounde city inhabitants to consume vegetable crops, except for Cd and Mn in Solanum nigrum L. Total Hazard Health Risk Index (THRI) expressed to know the overall harmful effects on health posed by several heavy metals taken together showed that the value for vegetables studied was higher than 1, suggesting the probability of adverse effects. The health risk is likely to occur for vegetable consumers.

Aboud, Z. N., et al. (2018). "Green Tea and Salvadora persica L Synergistic Combination Effect against Staphylococcus aureus Activity on Soft Liner Acrylic Denture Base." Journal of Research in Medical and Dental Science 6(6): 147-153.
	One of the most serious problems associated with acrylic based soft lining materials was microbial colonization such as Staphylococcus aureus bacteria which may end with infection, discomfort and, failure of the soft liner.
Aim: The aim of the current study is to investigate the anti-bacterial efficiency of a synergistic mixture of green tea and Salvadora persica L. aqueous extracts incorporated into acrylic based heat cured soft liner against S. aureus bacterial infection.
Materials and Methods: Fifty specimens with dimensions of 10 mm in diameter and 3 mm in thickness were prepared by addition of various concentrations of Salvadora persica L., green tea and combination of both into heat cured acrylic based soft lining material. Disc diffusion method was utilized to determine the anti-microbial effect against Staphylococcus aureus bacteria. The samples were divided into 5 groups (10 samples for each group); the first group (control group) include samples contain no additive. For the second group, green tea extracts were added to the soft liner. While for the third group, Salvadora persica L. extracts were added to the soft liner. Regarding the fourth and fifth groups, both Salvadora persica L. and green tea mixture were added in different proportion based on minimum inhibition concentration methods. Fourier transform infrared analysis was conducted to determine if there is any chemical reaction between soft denture liner and additives.
Results: The results showed no inhibition zone around the control samples. High significant increase in the mean values of the inhibition zone around the synergistic mixture of Salvadora persica L. and green tea extracts (P<0.001). While, a nonsignificant differences in the mean values of the inhibition zone around Salvadora persica L. and green tea extracts (p=0.060). The lowest values were obtained in green tea extracts samples.
Conclusion: Combination between Salvadora persica L. and green tea aqueous extracts into heat cured acrylic based soft liner exhibited synergistic anti-bacterial activity against Staphylococcus aureus, and could be utilized as a useful active agent to produce oral health care products.

Abou-Elella, F. and R. Mourad (2015). "Anticancer and Anti-oxidant Potentials of Ethanolic Extracts of Phoenix dactylifera, Musa acuminata and Cucurbita maxima." Research Journal of Pharmaceutical Biological and Chemical Sciences 6(1): 710-720.
	The total phenols and flavonoids, anticancer and antioxidant activities ethanol extracts of three plants (Phoenix dactylifera Musa acuminata and Cucurbita maxima) was determined. The total phenolic contents was computed to be (342 mu g/mL gallic acid equivalents in ethanol extract of banana fruit while the highest total flavonoids was in ethanol extract of molasses date (1424 mu M as rutin equivalent). In vitro anticancer activity was determined using EACC and HeLa cell lines. In vitro anticancer activity against EACC revealed that the maximum inhibition was observed in ethanol extract of pumpkin seeds (100% at 100 mu g/ml) while the maximum inhibition against HeLa cell line was observed in ethanol extract of date seeds (90% at 100 mu g/ml). The antioxidant activity was determined using three different methods (DPPH, ABTS scavenging activity and reducing power). DPPH scavenging activity was found to be 85 and 84 % in ethanol extracts of date seed and banana fruit, respectively. ABTS scavenging activity was found to be 98, 98, 95 and 95 % in ethanol extracts of seeds, molasses of date, fruit and peel of banana, respectively. The reducing power was 873, 833 and 871 mu g/mL (GAE) in the ethanol extracts of molasses, seeds and fruit of date. Four different formulas were prepared from tested plants and the sensory evaluation of these formulas showed that prepared formulas were judged as highly accepted. The results showed that ethanol extracts of date parts, banana peel pumpkin seeds are promising new antioxidant and anticancer agents and prepared formulas could be used as a daily healthy supplement.

Abou-Shanab, R. A. I., et al. (2019). "Response of dry bean (Phaseolus vulgaris L.) to inoculation with indigenous and commercial Rhizobium strains under organic farming systems in Minnesota." Symbiosis 78(2): 125-134.
	Organic farmers recognize the importance of using Rhizobium to meet crop N fertility needs and to reduce use of chemical fertilizers. Field experiments were conducted during the 2015 and 2016 seasons at different organic fields to assess the effect of indigenous Rhizobium leguminosarum bv. phaseoli (OrgK9) and commercial R. tropici (CIAT899) strains on symbiotic performance and grain yield of bean varieties, Eclipse and Redhawk. Averaged for both varieties, nodule numbers on plants inoculated with CIAT899 (35.2 +/- 3.7 and 26.3 +/- 2.6 /plant) and OrgK9 (29.6 +/- 2.5 and 26.8 +/- 2.1 /plant) were significantly greater (P<0.0001) than the control (18.9 +/- 2.2 and 10.5 +/- 3.1) in 2015 and 2016, respectively. Bean genotype Eclipse cultivated at Lamberton and inoculated with OrgK9 had (P<0.0001) greater number of nodules compared with CIAT899-inoculated or non-inoculated plants. The N-content (3.3 +/- 0.04%) of plants inoculated with CIAT899 was greater (P<0.0001) compared with plants inoculated with OrgK9. Strain CIAT899 increased nodule occupancy by 29 and 62% and 4 and 26% on Red Hawk cultivated in the Lamberton and Farmington fields compared with the control in season 2015 and 2016, respectively. The majority of nodules formed on Red Hawk (76%) and Eclipse (64%) at Farmington were occupied by CIAT899 and OrgK9 in 2015 and 2016, respectively. Eclipse inoculated with OrgK9 had a significantly greater seed yields (2683 +/- 402 and 2546 +/- 247kg/ha) compared with control (2265 +/- 996 and 2058 +/- 51kg/ha) in both years, respectively. These results clearly indicate that symbiotic performance and grain yield of dry bean can be significantly increased by using Rhizobium inoculation under organic farming systems.

Abraham, A., et al. (2022). "A novel nepovirus causing a chlorotic fleck disease on common bean (Phaseolus vulgaris L.)." Archives of Virology 167(10): 2057-2061.
	Two common bean leaf samples from Ethiopia that had shown chlorotic fleck and veinal mosaic symptoms but tested ELISA-negative for known viruses were mechanically transmitted to herbaceous hosts to obtain virus isolates ET-773/4 and ET-779. Virus purification from Chenopodium quinoa systemically infected with ET-773/4 yielded icosahedral particles measuring similar to 30 nm in diameter and containing a single capsid protein of similar to 58 kDa, suggesting a nepovirus infection. Analysis of nucleotide sequences generated from RNA1 and RNA2 of the isolates indicated that they represent a distinct virus species in the genus Nepovirus. Surprisingly, the most closely related sequence in the GenBank database was that of Hobart nepovirus 3, an incompletely described metagenomic sequence obtained from honey bees in Tasmania. This new nepovirus from Ethiopia is provisionally named "bean chlorotic fleck virus".

Abraham, M. and G. M. Kurup (1996). "Bioconversion of tapioca (Manihot esculenta) waste and water hyacinth (Eichhornia crassipes) - Influence of various physico-chemical factors." Journal of Fermentation and Bioengineering 82(3): 259-263.
	The bioconversion of lignocellulosic materials to fermentable sugars and liquid fuels is now being given serious consideration. Over the past 10 to 15 years, research and development activities in laboratories around the world have provided an insight into the prospects, as well as the limitations, of developing such a technology. We have reported various physical and chemical pretreatments carried out on tapioca waste and water hyacinth aimed at maximizing the saccharification rate of these cellulosic wastes. The present study was focussed on whether the reducing sugar content of saccharified tapioca waste and water hyacinth hydrolysate can be used as a carbohydrate raw material for the production of alcohol. The influence of various physicochemical factors-temperature, pH, substrate concentration, and incubation period-on the growth and ethanol production of Saccharomyces cerevisiae cells was also investigated.

Abraham, M. and G. M. Kurup (1997). "Kinetics of the enzymatic saccharification of pretreated tapioca waste (Manihot esculenta) and water hyacinth (Eichhornia crassipes)." Applied Biochemistry and Biotechnology 66(2): 133-145.
	Studies were carried out on saccharification of pretreated tapioca waste and water hyacinth under two different conditions: using microbial enzymes (cellulase from Myrothecium verrucaria, Coprinus comatus, Pleurotus florida, and Cellulomonas sp.) and solid-state fermentation. The rate of saccharification was determined at different temperatures, pH, substrate concentration, and incubation period. It was found that as the source of the enzyme varies, the optimal temperature and pH for the saccharification varies. Among the two different treatments, enzymatic saccharification was found to be the most efficient. Among the various cellulase sources tested, M. verrucaria cellulase was found to be the most efficient one followed by C. comatus, P. florida, and finally Cellulomonas sp.

Abrar, M. M., et al. (2022). "Interactive salinity and water stress severely reduced the growth, stress tolerance, and physiological responses of guava (Psidium Guajava L.)." Scientific Reports 12(1).
	Salinity and water stress are serious environmental issues that reduced crop production worldwide. The current research was initiated (2012) in the wirehouse of the Institute of Soil and Environmental Sciences, University of Agriculture, Faisalabad, Pakistan to investigate the growth, stress tolerance, and physiological responses of guava to salinity and water shortage. Guava was grown for one year in pots containing soil with Eight treatments (control, 10 dS m(-1), 20 dS m(-1), 40 dS m(-1), control + water stress (WS), 10 dS m(-1) + WS, 20 dS m(-1) + WS, 40 dS m(-1) + WS) in a completely randomized design. The results indicated that plant growth, stress tolerance, and physiological parameters declined at higher salinity and water stress and could not survive at 40 dS m(-1). The 20 dS m(-1) + WS caused a > 70% decline in dry weights of shoot and root regarding control. Similarly, the highest decrease in stress tolerance was noticed in 20 dS m(-1) + WS followed by the 20 dS m(-1) treatment than control. Our findings validated that guava can be cultivated on soils having salinity <= 10 dS m(-1) but it could not be cultivated on soils having salinity >= 20 dS m(-1) with limited water supply.

Abreha, K. B., et al. (2018). "Late Blight Resistance Screening of Major Wild Swedish Solanum Species: S. dulcamara, S. nigrum, and S. physalifolium." Phytopathology 108(7): 847-857.
	To understand the contribution of wild Solanum species to the epidemiology of potato late blight in Sweden, we characterized the resistance of the three putative alternative hosts: S. physalifolium, S. nigrum, and S. dulcamara to Phytophthora infestans, the causal agent of late blight. The pathogen sporulated in all 10 investigated S. physalifolium genotypes, suggesting susceptibility (S phenotype). Field-grown S. physalifolium was naturally infected but could regrow, though highly infected genotypes were smaller at the end of the season. In 75 S. nigrum genotypes, there were no symptoms (R phenotype) or a lesion restricted to the point of inoculation (RN phenotype), indicating resistance. In 164 S. dulcamara genotypes, most resistance variability was found within sibling groups. In addition to the three resistance phenotypes (R, RN, and S), in S. dulcamara a fourth new resistance phenotype (SL) was identified with lesions larger than the point of inoculation but without visible sporulation of the pathogen. Quantitative PCR confirmed P. infestans growth difference in RN, SL, and S phenotypes. Thus, in Sweden S. physalifolium is susceptible and could be a player in epidemiology. A limited role of S. dulcamara leaves in the epidemiology of late blight was suggested, since no major symptoms have been found in the field.

Abrildominguez, J. R., et al. (1986). "Effect of Cooking Conditions and Ingredients on Flatus-Producing Sugars in Chickpea (Cicer-Arietum) and Beans (Phaseolus-Vulgaris)." Cereal Foods World 31(8): 608-608.
	
Abu, J. D., et al. (1999). "The effects of post-harvest handling on physical, chemical and functional properties of cowpea (Vigna unguiculata) seed." Journal of the Science of Food and Agriculture 79(11): 1325-1330.
	Damage by insects and mould, proximate composition, cooking rate and functional properties of sun-dried and stored cowpea (Vigna unguiculata) seeds were evaluated. Cowpea samples spread between black polythene films were placed on cement (CS), Wooden (WS) and corrugated iron sheet (CIS) surfaces, respectively, and sun-dried for 5 h. Storage lasted 6 months in jute and polythene bags. Results show that sun-drying and storage in polythene bags significantly (p < 0.05) lowered the extent of insect and mould damage, moisture-loss at drying, emulsion activity and stability, foaming capacity and foam stability. Treated cowpea seeds could be stored safely for about 5 months. In contrast, storage in jute bags significantly (p < 0.05) lowered only foam stability, Moisture loss during sun-drying principally lengthened cooking time as storage duration progressed. Therefore, assessment of moisture content before and during storage is a preferred quality index of cowpea seeds stored in polythene bags. (C) 1999 Society of Chemical Industry.

Abu, J. O., et al. (2006). "Effect of gamma-irradiation on some physicochemical and thermal properties of cowpea (Vigna unguiculata L. Walp) starch." Food Chemistry 95(3): 386-393.
	Previously, we reported that starch-related functional properties of cowpea flours and pastes were modified by 2, 10 and 50 kGy gamma-irradiation doses. To elucidate some of the effects of gamma-irradiation specifically on cowpea starch as well as the actual contribution of starch to the observed functional modifications at the flour and paste level, starch was isolated from irradiated cowpea flours and pastes and studied using differential scanning calorimetry (DSC), scanning electron microscopy (SEM), Fourier Transform Infra-Red (FTIR) spectroscopy, Rapid Visco-Analyser (RVA) pasting properties, and some functional properties. Pasting (peak, trough, breakdown, final, and setback viscosities) and swelling properties were significantly decreased in a dose-dependent manner. DSC of cowpea starch showed increases in peak gelatinisation temperature with increasing irradiation dose. SEM (2500x) microphotographs showed that up to 50 kGy irradiation did not present any visible physical effect on the cowpea starch granule. FTIR indicated that starch granule surface order (crystallinity) was not affected by the irradiation doses employed. (c) 2005 Elsevier Ltd. All rights reserved.

Abu, J. O. and A. Minnaar (2009). "Gamma irradiation of cowpea (Vigna unguiculata L. Walp) seeds: effect on colour, cooking quality and pasting characteristics." International Journal of Food Science and Technology 44(12): 2335-2341.
	Cowpea seeds were treated to various gamma irradiation doses, and their colour, cooking quality and pasting properties studied. Irradiation at 50 kGy resulted in significant browning (indicated by decreases in L colour value) of cowpea seeds. At 2 and 10 (but not at 50) kGy, irradiation led to significant reduction in cooking time of cowpea seeds possibly through irradiation-induced degradation of starch and pectic substances (indicated by decreases in peak and final viscosities) leading possibly to enhanced heat and mass transfer within the seed cotyledon and cell wall, respectively. At 50 kGy, the cooking time of cowpea seeds was prolonged significantly owing possibly to extensive polymer cross-linking occurring within the seeds at this high dose. Splitting of cowpea cotyledons during cooking decreased significantly at 50 kGy, but was unaffected at 2 and 10 kGy. Irradiation resulted in significant leaching of nutrients from cowpea seeds during cooking in a dose-dependent manner.

Abu, J. O., et al. (2005). "Functional properties of cowpea (Vigna unguiculata L. Walp) flours and pastes as affected by gamma-irradiation." Food Chemistry 93(1): 103-111.
	Cowpea flours and pastes were irradiated at 2, 10 and 50 kGy and analysed for their functional properties. At low dose irradiation (2 kGy), most of the protein-related functional properties of cowpea flours and pastes were unaffected. At 10 and 50 kGy, however, all protein-related functional properties, except for water absorption capacity, were significantly (P <= 0.05) affected. Nitrogen solubility index decreased significantly (p <= 0.05), probably due to protein denaturation and/or aggregation, whereas oil absorption capacity increased significantly (p <= 0.05), possibly due to exposure of previously buried non-polar protein sites. Starch-related functional properties, such as swelling and pasting properties, were decreased significantly (p <= 0.05) in a dose-dependent manner, most likely due to starch degradation. (c) 2004 Elsevier Ltd. All rights reserved.

Abu, J. O., et al. (2006). "Gamma irradiation of cowpea (Vigna unguiculata L. Walp) flours and pastes: Effects on functional, thermal and molecular properties of isolated proteins." Food Chemistry 95(1): 138-147.
	In a previous study irradiation of cowpea flours and pastes at medium (10 kGy) and high (50 kGy) doses resulted in significant changes in protein-related functional properties. To understand some of the effects of gamma irradiation on cowpea proteins in particular, we isolated proteins from cowpea flours (FPC) and pastes (PPC) treated with gamma irradiation at 2, 10, and 50 kGy and analyzed their functional, thermal and molecular properties. Nitrogen solubility index of both FPC and PPC decreased, whereas oil absorption and emulsion capacities increased significantly with increasing irradiation dose. Differential scanning calorimetry showed decreases in transition temperatures (T-d) and enthalpies (Delta H), indicating a progressive denaturation of cowpea proteins with increasing irradiation. Size exclusion HPLC revealed increases in protein molecular weights, probably due to protein-protein cross-linking with irradiation in a dose-dependent manner. Reducing SDS-PAGE of FPC and PPC samples seems to suggest that the contribution of disulphide bonds to irradiation-induced cowpea protein-protein cross-linking is small. (c) 2005 Elsevier Ltd. All rights reserved.

Abubakar, E. M. M. (2009). "The use of Psidium guajava Linn. in treating wound, skin and soft tissue infections." Scientific Research and Essays 4(6): 605-611.
	The antibacterial potential of the crude leaves extracts of Psidium guajava Linn. against some bacteria associated with surgical wound, burns, skin and soft tissue infections were investigated under different conditions. Phytochemical screening of the crude leaves extracts revealed the presence of some bioactive compounds that have been associated with antimicrobial activities. Aqueous extracts was more potent in inhibiting the growth of pathogenic Proteus mirabilis, Streptococcus pyogenes, Escherichia coli, Staphylococcus aureus and Pseudomonas aeruginosa than the organic extracts. The gram-negative bacteria were less susceptible to the effects of the crude drugs. The MIC and MBC values ranged between 6.25 - 50 mg/ml, depending on extracting solvent and the bacterium in question. Based on the diameters of zones of growth inhibitions, the crude extracts were more effective under acidic conditions and also at low temperatures. The plant can be used for the formulation of oral antibacterial drugs to manage surgical, skin and soft tissue infections.

Abubaker, S. (2012). "Sustainable Uses of Compost and Water on Soil and Yield of Beans (Phaseolus Vulgaris L.)." Xxviii International Horticultural Congress on Science and Horticulture for People (Ihc2010): International Symposium on Quality-Chain Management of Fresh Vegetables: From Fork to Farm 936: 203-209.
	This study evaluated two watering regimes (343.2 and 686.4 mm) and three levels of compost fertilizer (10, 30 and 5 t ha(-1)) on bean (Phaseolus vulgaris L.) in the Jordan Valley during (2007). Seasonal watering of either 343.2 or 686.4 mm was applied. Leaf area was significantly the largest under lower water regime with the highest compost level which was similar to those of higher water regime with highest two compost levels. Bean yields (16 t ha(-1)) under highest compost level (50 t ha(-1)) of lower water regime (343.2 mm) were the highest and significantly similar to those obtained under higher water regime (686.4 mm) of highest two compost levels (30 and 50 t/ha) which yielded 16 and 17 t ha(-1), respectively.

Abubaker, S., et al. (2008). "Yield and Quality of Plastic House Snap Beans (Phaseolus vulgaris L.) Produced by Conventional, Organic and Good Agricultural Practices (GAP) in the Jordan Valley." Proceedings of the International Workshop on Greenhouse Environmental Control and Crop Production in Semi-Arid Regions(797): 399-+.
	This study evaluates conventional, good agricultural practices (GAP), and organic farming systems of bean (Phaseolus vulgaris L.), 'Terrli' variety grown under plastic house conditions in the Jordan Valley during 2 the (2004-2005) growing season. Moreover, two plant densities (3 and 6 plants per in in main plots) and three fertilizer levels (compost only, compost and chemical and chemical source only for organic, GAP and for conventional farming system respectively in the sub main plots) were replicated three times in a split plot design. Leaf area was significantly the largest in the organic, the smallest in the conventional, and the medium in the GAP farming system. Snap beans yields of all systems were not significantly different early in the season, with similarity of conventional and GAP yields at mid, late and total yields. However, yield of organic system was significantly lower than the other two systems at mid, late and total seasonal periods, which were 82, 90 and 86%, respectively, of those of the conventional system. Generally, organic farming system demonstrated statistical superiority in minerals (macro and micronutrients) of bean plants over those of either GAP or conventional systems. Organic beans, particularly pods, leaves and shoots had the lowest nitrate contents among the three farming systems; in contrast, conventional beans pods, seeds, leaves and shoots contained the highest nitrate residues. Organic system contributed noticeably in improving soil quality properties, including soil organic matter, total N and available K, while the most soil P increment was in the GAP system. A shift to organic and/or to GAP farming system/s would induce better food quality and improve soil nutritional status.

Abubaker, S., et al. (2006). "Effect of conventional, organic and good agricultural practices (GAP) on nitrate content of beans (Phaseolus vulgaris L.) grown under plastic house conditions in the Jordan valley." Proceedings of the 1st International Symposium on Fresh Food Quality Standards: Better Food by Quality and Assurance(741): 35-+.
	Snap beans of "Terrii" variety were examined in the Jordan valley, at the University of Jordan research station during 2004/2005 growing season.
Objectives were to study nitrate accumulations in pods, seeds, leaves, and shoots, under conventional, GAP, and organic farming systems.
Two planting populations and three rates of fertilizers were applied in the main, and sub main plots, respectively. Conventional system included additions of synthetic fertilizers and the use of chemical pesticides. Organic system included additions of compost as the only source of nutrients with out any use of pesticides. The GAP system utilized practices from each of the other two systems.
The conventional farming system demonstrated significantly higher NO3-N content of pods, seeds, leaves, and shoots, over those of both organic and GAP systems. The least NO3-N accumulation was found in plant parts of organic beans. Nitrate contents were generally, higher under higher plant populations of the three farming systems. Nitrate accumulation found to be increased in different plant parts as conventional fertilizer rates increased. In contrast, nitrate accumulations were constant or decreased as compost rates increased in both organic and GAP systems.
Successful and widespread adoption of organic and GAP systems would provide with sustainable agricultural basis, without the legacy of harmful environmental degradation, that has been a feature of conventional farming systems.

Abuderman, A., et al. (2021). "Antibacterial Activity of Salvadora persica L. Ethanol Extracts against Root Canal Pathogens from Clinical Isolates." Journal of Research in Medical and Dental Science 9(2): 93-99.
	The maintenance of oral health and hygiene is of prime importance in all the cultures. But the use of synthetic chemicals and antibiotics brings about many adverse effects, and therefore, the science has been searching in nature for potential natural remedies. Salvadora persica is widely used as chewing sticks, and its regular users have been observed to have a high degree of oral health and hygiene. In the present study, with standard protocols, we analyzed various phytochemical constituents of the Salvadora persica root and its ethanol extract's combined activity against the most common types of root canal bacteria including Streptococcus mutants, Lactobacillus acidophilus, Staphylococcus aureus, Actinomyces sp. etc. The extract presented significant activity against all the tested bacteria. Salvadora persica displayed the highest zone of inhibition of 17.6 mm against Streptococcus mutants Strain1 and the lowest zone of inhibition towards Actinomyces sp. (8.3 mm). The MIC value of crude ethanolic extracts was 31.25 mu g/ml against Streptococcus mutants. Based on this study and other similar studies, we concluded that the Salvadora persica L. "miswak" could be used as a tool in overall oral hygiene.

Abudulai, M. and B. M. Shepard (2001). "Timing insecticide sprays for control of pod-sucking bugs (Pentatomidae, Coreidae, and Alydidae) in cowpea (Vigna unguiculata [L.] Walpers)." Journal of Agricultural and Urban Entomology 18(1): 51-60.
	Field experiments were conducted at Charleston, South Carolina, during 1997 and 1998 using foliar applications of endosulfan to evaluate damage by pod-sucking bugs (Pentatomidae, Coreidae and Alydidae) to cowpea at different pod-fill stages. Also, seasonal dynamics of bugs were assessed in untreated cowpea. Cowpea pod and seed damage was significantly lower in most plots treated with endosulfan than in untreated plots. Damage by sucking bug pests in 1997 was generally lower in treatment combinations that included spraying at early pod-fill. In 1998, pod damage was lower when treatments were made at early pod-fill than at late pod-fill. Also, seed damage in plots treated at late pod-fill was the same as that from the untreated check. However, treatment at early pod-fill gave a significantly lower seed damage than the control. Total seed yield was higher from plots with treatment combinations that included early pod-fill compared to untreated plots in 1998. Buildup of pod-sucking bugs, composed of Nezara uiridula (L.), Leptoglossus phyllopus (L.), and the congeneric species Alydus eurinus (Say) and A. pilosulus Herrich-Schaeffer, started during the late vegetative stage. Bug populations peaked around late pod-fill and declined near dry-pod harvest. Nezara viridula was the first and most abundant species of pod-sucking bug to infest the crop. Populations of the other bugs, particularly A. eurinus and A. pilosulus, occurred toward late pod-fill. Our results suggest that early pod-fill is the most susceptible stage of cowpea to damage by pod-sucking bugs and that N. viridula is the major pest.

Abuelgassim, A. O. and S. I. A. Al-Showayman (2012). "The Effect of Pumpkin (Cucurbita Pepo L) Seeds and L-Arginine Supplementation on Serum Lipid Concentrations in Atherogenic Rats." African Journal of Traditional Complementary and Alternative Medicines 9(1): 131-137.
	The present study aimed to examine the effect of pumpkin (Cucurbita pepo L.) seeds supplementation on androgenic diet-induced atherosclerosis. Rat were divided into two main groups, normal control and atherogenic control rats, each group composed of three subgroups one of them supplemented with 2% arginine in drinking water and the other supplemented with pumpkin seeds in diet at a concentration equivalent to 2% arginine. Supplementation continued for 37 days. Atherogenic rats supplemented with pumpkin seeds showed a significant decrease (p<0.001) in their serum concentrations of total cholesterol and LDL - C as they dropped from 4.89 mmol / L to 2.55 mmol / L and from 3.33 mmol / L to 0.70 mmol / L respectively. Serum concentrations of HDL-C were also significantly elevated in the same group. Although, atherogenic rats supplemented with 2% arginine showed significant increase in serum concentration of HDL-C, no significant changes were observed in their serum concentrations of total cholesterol and LDL-C. Our results showed that treatment of atherogenic rats with pumpkin seeds significantly decreased serum concentrations of TC and LDL-C. Our findings suggest that pumpkin seeds supplementation has a protective effect against atherogenic rats and this protective effect was not attributed to the high arginine concentrations in pumpkin seeds.

Abuelgassim, A. O., et al. (2020). "Palm date (Phoenix dactylifera) seeds: A rich source of antioxidant and antibacterial activities." Czech Journal of Food Sciences 38(3): 171-178.
	Two varieties of palm date seeds (PDS), Sukkari and Khalas, were examined for their antioxidant and antibacterial activities. Total phenol content was 2 014.37 +/- 212.05 and 2 060.40 +/- 176.0 mg GAE 100 g(-1) dry weight (DW); and total flavonoid content was 83.98 +/- 1.10 and 94.97 +/- 1.36 mg QE 100 g(-1) DW for Sukkari and Khalas, respectively. PDS extracts showed potential scavenging activity against ABTS, DDPH, and hydroxyl radical; the calculated IC(50)s were 431.17 +/- 12.45, 400 +/- 10.87 and 680 +/- 18.12 mu g for Sukkari, and 476 +/- 20.25, 302.24 +/- 14.08 and 284.18 +/- 11.62 mu g for Khalas, respectively. PDS extracts did not show potential activity against superoxide anion. Both extracts showed a high percentage of reducing power as the calculated FRAP (ferric reducing antioxidant power) concentrations were 12.66 +/- 1.08 and 16.14 +/- 1.94 mmol ascorbic acid equivalent 100 g(-1) for Sukkari and Khalas, respectively. Bacillus subtilis showed a remarkable sensitivity to PDS extracts; the inhibition zones were 21 +/- 0.82 and 22 +/- 0.67 mm for Sukkari and Khalas, respectively. PDS extracts possess good antioxidant and antibacterial activity, and therefore PDS could be effectively used as a natural source of antioxidants and to be detected against gram-positive bacteria.

Abu-Ghannam, N. (1998). "Interpretation of the force deformation curves of soaked red kidney beans (Phaseolus vulgaris L.)." International Journal of Food Science and Technology 33(6): 509-515.
	In this study, the textural patterns of red kidney beans soaked in water at 20, 30, 40 and 60 degrees C are reported. Texture (hardness) was measured instrumentally by cutting with a wedge-type blade mounted on an Instron Universal Testing Machine at a speed of 200 mm min(-1). The general trend of the force deformation curves was similar for all of the soaking temperatures studied throughout the soaking process. At initial stages of hydration, textural changes were a function of the soaking time. However, once the hydration process attained equilibrium, changes in texture became minimal and were within the range of 34 +/- 2 N, regardless of the soaking temperature and hydration time. The force deformation curves were influenced by the presence of a large cavity between the two cotyledons of red kidney beans. Interpreting textural patterns of soaked beans would provide a better control of the water absorption process, which subsequently influences changes in texture.

AbuGhannam, N. and B. McKenna (1997). "The application of Peleg's equation to model water absorption during the soaking of red kidney beans (Phaseolus vulgaris L.)." Journal of Food Engineering 32(4): 391-401.
	The soaking process of unblanched and blanched red kidney beans was studied at 20, 30, 40 and 60 degrees C and the resulting hydration data was fitted to Peleg's equation. Due to plasticity development in the beans' seed coat and the elimination of the hard shell beans during blanching Peleg's equation was found to describe the hydration process of blanched beans more adequately than the unblanched beans. An inverse linear relationship was found between the soaking temperature of blanched beans and Peleg constant K-1, while Peleg constant K-2 was unaffected by the soaking temperature. The predictive capability of Peleg's equation for blanched beans was examined and differences between experimental and predicted values were nor significant at the 5% level (P <0.05). (C) 1997 Elsevier Science Limited.

AbuGhannam, N. and B. McKenna (1997). "Hydration kinetics of red kidney beans (Phaseolus vulgaris L)." Journal of Food Science 62(3): 520-523.
	Soaking of dry red kidney beans was studied at 20, 30 40 and 60 degrees C by the method of weight gain until equilibrium conditions were attained. Water absorbed during soaking was a function of both soaking time and temperature. Soaking at high temperatures increased the hydration rate constant and decreased soaking time to achieve equilibrium. Compared to unblanched beans, the application of a pre-blanching step considerably reduced hydration times of blanched beans. Due to the plasticity effect acquired upon blanching, blanched beans showed a significantly high hydration rate constant and exhibited a more constant equilibrium moisture content regardless of soaking temperature. Activation energy values (E-a) of the hydration process were 6.48 Kcal/mole for blanched and 14.25 for unblanched beans.

Abuharfeil, N. M., et al. (1999). "Effect of date fruits, Phoenix dactylifera L., on the hemolytic activity of streptolysin O." Pharmaceutical Biology 37(5): 335-339.
	The effect of date fruit Phoenix dactylifera (Arecacaea) extracts on Streptococcus pyogenes was examined in vivo and in vitro. It was found that incubation for 24 h with date fruit extract at 5, 10 and 20% dilution effectively slowed the growth of S. pyogenes to 30.8, 64.7 and 88.5%, respectively. Date extract (DE) neutralized the hemolytic activity of the streptococcal exotoxin, streptolysin O, at very low concentrations. Inhibition of 96% was obtained at 1:262144 DE dilution. The inhibitory substance was found to be steroidal in nature and not proteinaceous as deproteinization of DE did not decrease its inhibitory effect. The results indicated that the neutralization property of this factor is most probably due to erythrocyte membrane stabilization and inhibition of streptolysin O enzyme. Date intake did not affect the titer of antistreptolysin O antibodies.

Abujawdah, Y. (1983). "Induction of Pathogenesis-Related (B) Proteins in Phaseolus-Vulgaris Upon Fungal or Viral-Infection or after Chemical Injury." Netherlands Journal of Plant Pathology 89(6): 317-318.
	
Abule, E., et al. (1995). "The effect of supplementing teff (Eragrostis tef) straw with graded levels of cowpea (Vigna unguiculata) and lablab (Lablab purpureus) hays on degradation, rumen particulate passage and intake by crossbred (Friesian X Boran (zebu)) calves." Livestock Production Science 44(3): 221-228.
	This study characterized the degradability of cowpea (Vigna unguiculata) and Dolichos lablab (Lablab purpureus) hays (trial 1) and the effect of these legumes on rumen ammonia concentration (RAG), particulate passage rate (k(1)) and intake (trial 2) and the degradability of teff (Eragrostis tef) straw (trial 3). Trials 1 and 3 were conducted using ruminally cannulated crossbred (Friesian x Boran) cows. In trial 1, cows were fed native pasture hay ad libitum plus 2.45 kg cottonseed cake head(-1) day(-1). In trial 2, calves were fed ad libitum teff straw alone or supplemented with three levels (0.5, 1 and 1.5% of body weight) of either cowpea or lablab hay. In trial 3, cows were fed teff straw ad libitum supplemented with either cowpea or lablab hay at 1% of body weight. Cowpea had similar degradation characteristics to lablab. Supplementation increased RAC (154-218 vs. 48 mg/l; P<0.01), rate of degradation of teff straw (0.0257-0.0274 vs. 0.0138/h; P<0.05), rumen outflow rate (k(1)) (1.48-2.09 vs. 1.18%/h; P<0.05) and decreased the mean retention time (MRT; 72.8 vs. 109 h; P<0.01). Total dry matter intake (DMI) increased with increasing level of supplementation. Cowpea and lablab had similar RAG, rate of degradation of teff straw, k(1), MRT and DMI. It was concluded that both herbaceous legumes are equally efficient in alleviating nutrient deficiencies incurred when teff straw is fed to calves.

Abul-Soad, A. A. and M. A. Jatoi (2014). "Factors Affecting in Vitro Rooting of Date Palm (Phoenix Dactylifera L.)." Pakistan Journal of Agricultural Sciences 51(2): 477-484.
	Date palm is a dioecious, perennial monocot plant species of the Arecaceae family cultivated in 56 countries including European and American countries. The success of date palm micropropagation is strongly linked to the in vitro root quality. The identical shoots of 8-10 cm long of three different varieties (vars.) were cultured in rooting experiment to study the combined impact of genotype, sucrose concentration, activated charcoal (AC), basal salts (MS or MS & B5) and subculture number. The adventitious roots were planned to be initiated on media included different combinations of sucrose and basal salts for a couple of subcultures (each a month) and after then were transferred onto media contained 1.5 and 3.0 g/l AC for additional two subcultures. Findings indicated that using 40 g/l sucrose in the rooting medium encouraged the adventitious roots production where 5 roots per plantlet of 7.8 cm long and 1.4 mm width were averagely induced. The average leaves number reached 3-4 leaves per plantlet, leaf length 18-28 cm and the leaf width 3.5-6.9 mm. Full strength of MS basal salts proved better than macro elements of B5 & micro elements of MS. The leaves and roots growth was affected by the genotype since the shoots of var. Gajar were initiated before other two varieties and in higher number. Incorporation of 3.0 g/l AC to the rooting medium found to be necessary to enhance the whole plantlet growth as the length of white roots and leaves increased. AC addition encouraged the secondary and tertiary roots formation. By adjusting factors affected rooting, the ideal in vitro roots have been achieved within a short period of time (4 months) and the survival percentage of ex vitro plants exceeded 90%. The in vitro roots development and proper handling of the plantlets during rooting stage was described in current study.

Abu-Reidah, I. M., et al. (2013). "Phytochemical Characterisation of Green Beans (Phaseolus vulgaris L.) by Using High-performance Liquid Chromatography Coupled with Time-of-flight Mass Spectrometry." Phytochemical Analysis 24(2): 105-116.
	Introduction - Although green beans (Phaseolus vulgaris L.) constitute a major agro-industrial crop worldwide and involve many bean varieties, the phytochemical composition and how this fluctuates among varieties is not well known.
Objective - The purpose of this work was to conduct a comprehensive characterisation of the phytochemical compounds found in three varieties of green bean.
Methodology - Hydromethanol extracts from green beans were analysed by high-performance liquid chromatography (HPLC) coupled with electrospray time-of-flight mass spectrometry (ESI-TOF-MS) in order to characterise phytochemical compounds from different varieties of P. vulgaris L. The compounds were characterised based on interpreting their mass spectrum provided by the TOF-MS as well as by comparison with information from the literature (some compounds have been described previously in Fabaceae).
Results - In this work, 72 phytochemical compounds were tentatively characterised by HPLC-ESI-TOF-MS. These compounds were classified as, 10 phenolic acids, 59 flavonoids, two lignans and an iridoid. Notably, out of the 72 compounds, 54 are new and their isomers have been characterised for the first time in green beans.
Conclusion - The phytochemical composition of three different varieties of P. vulgaris L have been characterised using HPLC-ESI-TOF-MS. A total of 72 phytochemical compounds were characterised, 54 being reported in green beans for the first time. Among these were the main flavonoids detected. These results highlight the influence that variety can exert on the quality of phytochemicals. Given that new phytochemical compounds have been characterised, this study offers a useful approach for improving and updating the food-composition tables. Copyright (C) 2012 John Wiley & Sons, Ltd.

Abu-Reidah, I. M., et al. (2017). "Phenolic composition profiling of different edible parts and by-products of date palm (Phoenix dactylifera L.) by using HPLC-DAD-ESI/MSn." Food Research International 100: 494-500.
	Fruits and vegetables are an important source of dietary antioxidants and epidemiological studies show that their regular intake in the diet may decrease the risk of several chronic diseases. Phoenix dactylifera L. (date palm or dates) is an important crop, widely used in the Arabian region and in other parts of the world as a food and also in folk medicine, due to its health-promoting properties. Antioxidant phytochemicals present in plant foods are partly responsible for such health benefits. The antioxidants present in dates are mainly phenolics, like flavonoids and phenolic acids. The fruits of dates have been widely studied with regard to their phenolic composition. However, few studies are available in the bibliography regarding other, non-edible parts of the date palm tree. In this context, in the present work the phenolic components of different parts of P. dactylifera (cv. Medjool or Mejhool) - namely, fruit pulp and skin, fronds (leaves), clusters, and pollen - have been investigated using HPLC-DAD-ESI/MS" in the negative ionization mode. The overall analysis of the phenolic compounds revealed that there was a qualitative similarity among the different dates parts analyzed. The method used provided tentative identification of 52 compounds: mainly flavonoid glycosides of quercetin, luteolin, apigenin, chrysoeriol, kaempferol, isorhamnetin, 3-methyl-isorhamnetin, sulfates, and malonyl derivatives. In the present work, more than 30 phenolic derivatives are described for the first time in dates. To the best of our knowledge, kaempferol glycosides and malonyl derivatives have not been described previously in P. dactylifera. The results highlight the importance of P. dactylifera L.as a promising source of functional ingredients and boost its potential use in the food and nutraceutical industries. The MS data, MSn fragmentation pattern, and UV information obtained have been of great help in the interpretation of the compounds detected and in their structural identification. (C) 2016 Elsevier Ltd. All rights reserved.

Aburjai, T. A., et al. (2014). "Volatile Oil Constituents of Fruits and Leaves of Solanum nigrum L. Growing in Libya." Journal of Essential Oil Bearing Plants 17(3): 397-404.
	Composition of the essential oils hydrodistilled separately from fruits and leaves of Solanum nigrum L. (Solanaceae) grown in Libya was studied for the first time and analyzed by GC and GC-MS. Oil yields were <0.1 % (w/w) from the dried material of both plant parts. About 64 components were successfully separated from both oils, but the composition was found to vary by plant part. Umbellulone (6.8 %) and (5Z, 9E)-farnesyl acetone (8.4 %) were the principal oil constituents of the fruits and leaves, respectively. Also, high levels of methyl salicylate (5.1 %) and myrtenal (5 %) were observed in the fruit oil, while, found in very low levels, or traces, in the leaf oil. In a similar pattern, (5Z, 9E)-farnesyl acetone, (E)-beta-ionone (7.5 %) and methyl eudesmate (8.1 %) were almost exclusively found in the leaf oil and were quite undetectable or observed in low levels in the fruit oil. Thymol was the only common component observed in high concentration in both plant parts (6.6 % in fruits and 7.8 % in leaves). The high contents of phenolic components such as thymol and methyl salicylate in the studied oils, particularly the fruits', make S. nigrum oil an interesting material of potential drug activities.

Abusahid, Z. and M. Kandiah (2019). "In Vitro Green Synthesis of Phoenix dactylifera Silver Nanoparticles: Assessing Their Antioxidant and Antimicrobial Properties." International Journal of Nanoscience 18(5).
	In the field of nanotechnology, the utilization of nanoparticle (NP) synthesis is of great interest to researchers. Numerous attempts have been made for the green synthesis of silver NPs using plant extracts and some methods have successfully accomplished this. This research focuses on using an eco-friendly method for the green synthesis of silver NPs using six cultivars of Phoenix dactylifera fruit extract and determining their antioxidant and antimicrobial activity. These NPs were then characterized by their optical property using ultraviolet-visible spectral analysis. The surface plasmon resonance for these synthesized NPs was observed at 420 nm in the ultraviolet-visible spectra. These NPs were subjected to total antioxidant capacity (TAC), total flavonoid content (TFC), total phenolic content (TPC), 2,2'-azino-bis3-ethylbenzothiazoline-6-sulphonic acid (ABTS) radical scavenging activity, ferric reducing antioxidant power for evaluating their antioxidant properties and compared with the results of water extracts of the fruit. The antimicrobial activity was assessed against Staphylococcus aureus and Escherichia coli. Overall, NPs exhibited good-to-moderate antioxidant activity and strong antimicrobial activity. The TAC and TPC of NPs were found to be lower, but TFC was relatively high compared with water extracts. The ferric reducing ability of NPs varied according to the date cultivar and was higher than water extracts in only some date varieties. On studying the antimicrobial activity, NPs showed greater bacterial inhibition than water extracts, and Staphylococcus aureus was more potent than Escherichia coli. The overall findings highlight the potential use of green synthesis of silver NPs for antioxidant activity and particularly antimicrobial activity and may be beneficial for biomedical and pharmaceutical purposes.

Abushal, S. A., et al. (2021). "Impact of ground Ajwa (Phoenix dactylifera L.) seeds fortification on physical and nutritional properties of functional cookies and chocolate sauce." Cereal Chemistry 98(4): 958-967.
	Background and objectives Date (Phoenix dactylifera L.) seeds are rich in dietary fibers, lipids, minerals, and their application mainly incorporated to achieve green economy. The present study aimed to contribute agro-waste reduction, enhance nutritional value, and extend shelf life in parallel with consumer acceptance by producing functional cookies and chocolate sauce fortified with ground Ajwa seeds (GAS) with 5, 10, and 15% levels substituting wheat flour or cocoa powder, respectively.
Findings GAS fortification significantly increased fiber content of cookies to cover 15% of required daily values (DV%) in GAS15. On the other hand, it lowered moisture content by 57% comparing to control GAS0, which extended fortified cookies shelf life. Cookie dough Farinograph and Extensograph properties were negatively affected by the fortification of ground Ajwa seeds, and chocolate sauce showed decreased viscosity from 470 (control) to 116 cP (GASC15). Sensory evaluation indicated that panelists accepted the functional cookies and chocolate sauce.
Conclusion GAS can partially substitute wheat flour in cookies or cocoa powder in chocolate sauce to improve the nutritional quality with no significant effects on the sensorial acceptability.
Significance and Novelty Reduction of agro-waste by utilizing Ground Ajwa seeds (GAS) enhanced nutritional value by increasing fiber content, extended shelf life, and gained panelists acceptance which paves the way for other fortification in food applications.

Abusuwar, A. O. and A. A. Bakshawain (2012). "Effect of chemical fertilizers on yield and nutritive value of intercropped Sudan grass (Sorghum Sudanense) and cowpea (Vigna unguiculata L. Walp) forages grown in an adverse environment of western Saudi Arabia." African Journal of Microbiology Research 6(14): 3485-3491.
	A field experiment was carried out during 2009/10 and 2010/11 seasons at Hada Al-Sham experimental Farm of King A/Aziz University in Jeddah, Saudi Arabia. The objective was to evaluate the effect of some chemical fertilizers on productivity and nutritive value of Sorghum Sudanense Var. Panar intercropped with Cowpea (Vigna unguiculata L. Walp) in an adverse condition of soil and irrigation water. The chemical fertilizers applied were 50 kg/ha of urea (46% N), 50 kg/ha of triple superphosphate (46% P), 50 kg/ha of KNO3, 50 kg/ha of NPK (20:20:40) and a control for check. Sudan grass and Cowpea were sown as sole crops and as a mixture. Treatments were laid out in a split plot design with the fertilizer treatments in the main plots and the intercropping treatments in the subplots. Parameters measured were plant height and nutritive value for the Sudan grass, fresh and dry yields and the land equivalent ratio (LER). The chemical fertilizers had no significant (P <= 0.05) effect on productivity but significantly improved forage quality. Intercropping of Sudan grass and Cowpea significantly (P <= 0.05) increased forage productivity and improved forage quality and land equivalent ratio (LER). Cowpea was not a good competitor as it disappeared following the first cut in the first season.

Abutaha, N. (2015). "Apoptotic Potential of Ethyl Acetate Fraction of Cochliobolus Spicifer (Pleosporales: Pleosporaceae) isolated from Phoenix Dactylifera L. on Human Cancer Cell Lines." Research Journal of Biotechnology 10(12): 14-21.
	Endophytes are microorganisms that survive inside the plant tissue and produce compounds of great pharmaceutical benefit. Solvent extracts were tested for antiproliferative activity against the different cancer cell lines employing the 3-(4, 5-Dimethylthiazol-2-yl)-2,5-Diphenyltetrazolium Bromide (MTT) assay. Apoptotic potential of the ethyl acetate fraction was determined using acridine orange, ethidium bromide staining and caspase3/7 activity. Cell migration was evaluated by scratch wound healing assay. The ethyl acetate fraction (F1A) showed the most potent cytotoxic activity in dose dependent manner for all the cell lines examined. The IC50 values on MCF7, HepG2 and Jurkat cells were 171.2, 121.34 and 117.90 respectively.
The percentage of apoptotic nuclei after treatment with 170 mu g/ml of extract was significant when compared to control 49 perpendicular to 4.9% at the concentration of 60 mu g/ml. F1A fraction treatment significantly decreased the migration rate of HepG2 cells. Results indicated the potential for production of bioactive metabolites from endophytes cochliobolus spicifer. Considering the apoptotic potential of the examined F1A, they might have the potential to serve as a template for future anticancer drug development. Further investigation to identify the mode of action is required.

Abu-Tahon, M. A., et al. (2021). "Protective role of fat hen (Chenopodium album L.) extract and gamma irradiation treatments against fusarium root rot disease in sunflower plants." Plant Biology 23(3): 497-507.
	One of the most drastic diseases causing economic losses in sunflower crops is fusarium root rot caused by Fusarium solani. Plant extracts and ionizing radiation provide alternative environmentally safe control agents that have a significant role in controlling and overcoming this fungal plant pathogen.
In the present study, the effect of different concentrations of aqueous Chenopodium album extract (2.0, 2.5, 3.0, 3.5, 4.0, 4.5, 5.0, 5.5 and 6.0%) and gamma radiation at a dose of 6 Gy were examined for their efficacy in inducing resistance of sunflower plants against fusarium root rot caused by F. solani MG-3 by evaluation of some physiological and biochemical parameters of infected and healthy plants under greenhouse conditions.
The pre-treatment of sunflower seeds with 6% C. album extract and 6 Gy gamma radiation reduced fusarium incidence from 47.49% to 28.25%. Also, nucleic acid content, ascorbic acid, alpha-tocopherol, anthocyanin, total flavonoids, proline, glycine betaine and lipid components significantly increased in irradiated infected plants treated with C. album extract, while H2O2 content and lipid peroxidation markedly decreased as compared with healthy control plants. Moreover, treatment with gamma radiation reduced the amount of unsaturated fatty acids through accumulation of saturated fatty acids compared with non-irradiated plants; treatment with C. album extract also enhanced the content of unsaturated fatty acids, with a noticeable decrease in saturated fatty acid content.
Hence, C. album extract and gamma radiation can be used to enhance biological control of fusarium root rot of sunflower plants.

Abu-Tahon, M. A., et al. (2022). "Resistance assessment and enzymatic responses of common bean (Phaseolus vulgaris L) against Rhizoctonia solani damping-off in response to seed presoaking in Vitex agnus-castus L. oils and foliar spray with zinc oxide nanoparticles." South African Journal of Botany 146: 77-89.
	This study was conducted to find an alternative to synthetic fungicides currently used in the control of Rhizoctonia solani damping off in common bean (Phaseolus vulgaris L.). The efficacy of seed presoaking in Vitex agnus-castus essential oils and foliar sprays with 50 ppm ZnO NPs in controlling the pathogen was evaluated under greenhouse conditions. The minimum inhibitory concentration of V. agnus-castus essential oils (400 mu l/L) caused a significant decrease in mycelial growth and the productivity of cell wall degrading enzymes (CWDEs) of R. solani in vitro test. And also, Polygalacturonase, polymethyl-galacturonase, endoglucanase and, beta-glucosidase retained only about of its relative enzyme activities 10.5, 14.9, 8.8, 0%, respectively. The combination between seed presoaking in Vitex agnus-castus essential oils and foliar spray with ZnO NPs was found to be more effectivethan each of them separately, in reduction of disease incidence and enhance the seed germination percentage from 62% in infected untreated plants to 87% in infected plants exposed to dual treatment. Our results revealed that the content of enzymatic antioxidants (catalase, peroxidase, polyphenol oxidase and superoxide dismutase), non-enzymatic antioxidants (glutathione, anthocyanin and ascorbic acid), total flavonoids, total phenolics, tannins, proline, glycine betaine, ferric reducing antioxidant power, total antioxidant capacity and mineral composition (potassium, nitrogen, phosphorus, calcium and zinc) were significantly higher in the infected plants received the dual treatment as compared with the untreated infected plants. Moreover, CWDEs, H2O2 content and lipid peroxidation significantly decreased in infected plants received the dual treatment as compared with the untreated infected plants. (C) 2021 SAAB. Published by Elsevier B.V. All rights reserved.

Abu-Thabit, N. Y., et al. (2020). "Isolation and characterization of microcrystalline cellulose from date seeds (Phoenix dactylifera L.)." International Journal of Biological Macromolecules 155: 730-739.
	This article reports the isolation and characterization of microcrystalline cellulose from date seeds of the date palm tree. The raw ground date seeds (RG-DS) are composed of cellulose matrix wrapped by lignin and hemicellulose as amorphous components. Cellulose was isolated from RG-DS through the following sequence: dewaxing, delignification/(bleaching) and acid hydrolysis. FTIR and Raman analysis for the bleached date seeds (B-DS) revealed the successful removal of the amorphous components from the polymer matrix. The X-ray diffractogram of the obtained (B-DS) exhibited the characteristic peaks of native cellulose (type I), with a crystallinity index (CrI = 62%). An additional acid hydrolysis step was used to convert native cellulose into microcrystalline cellulose (MCC-DS) with higher crystallinity (CrI = 70%). SEM analysis showed that the obtained microcrystals exhibit agglomerated and irregular elongated or semi-spherical shaped morphology. TEM analysis confirmed the semicrystalline nature of the MCC-DS. Thermal analysis showed enhanced thermal stability of MCC-DS. The current study shows the feasibility of using date seeds as a low-price source for obtaining MCC which is envisaged for applications in pharmaceutical and food industries as well as for preparing bionanocomposites with enhanced thermal properties. (C) 2020 Elsevier B.V. All rights reserved.

Abwage, S. A., et al. (2021). "Pro-fertility effects of hydroalcoholic extract of Psidium guajava leaves in female Wistar rats." Advances in Traditional Medicine.
	Psidium guajava is a renowned plant used by African traditional medical practitioners because of its numerous therapeutic benefits but little is known of its positive effects on female fertility. The Pro-fertility effects of hydroalcoholic extract of Psidium guajava leaves in female Wistar rats were investigated in the present study. Four (4) groups of five (5) rats each were used for the study. Group A is the control received "Tween 20 (R)". Groups B, C, and D rats received 100, 200 and 400 mg/kg body weight of the hydroalcoholic extract of P. guajava (HEPG) leaves respectively for 19 days. The rats were laparatomised on day 20 and the number of corpora lutea of pregnancy, number of live fetuses, the weight of the fetuses and placentae as well as the postcoital fertility index were recorded. Oral administration of HEPG leaves from day 1-19 significantly (P < 0.05) caused an increase in maternal body weights, average weight of the placenta, ovary, and foetus in a dose-dependent-manner in the treated groups as compared with the control group. Progressive increase in the number of pregnant rats, number of rats showing implantation, number of the live foetus and mean corpus luteum number (CLN) per female, foetal crown-rump length (FCRL), percentage of a pregnant female in each group (PPF), and fertility index (FI) in a dose-dependent-manner, when the test groups are compared to control group. The results suggest that HEPG leaves could induce positive effects on the reproductive system in female albino rats.

Acar, A. (2021). "Ameliorative effects of cape gooseberry (Physalis peruviana L.) against monosodium glutamate (MSG)-induced toxicity: genetic and biochemical approach." Environmental Science and Pollution Research 28(14): 18035-18049.
	In this study, the toxic effects of monosodium glutamate (MSG), which is the sodium salt of glutamic acid and used as a flavor-enhancing additive in foods, and the protective role of cape gooseberry (Physalis peruviana L.) extract against these effects were investigated using Allium cepa L. test material with physiological, cytogenetic, and biochemical parameters. In the study, physiological changes were evaluated by determining root length, weight gain, and rooting percentage; genetic changes were evaluated by chromosomal abnormalities, micronucleus (MN) formation, mitotic index ratio (MI), and DNA damage. Oxidative stress was evaluated by determining the levels of malondialdehyde (MDA), glutathione (GSH), superoxide dismutase (SOD), and catalase (CAT). Further, the relationships between oxidative stress and other parameters in the study were investigated. The antimutagenic effect of P. peruviana L. extract was evaluated as inhibition caused by MSG-induced chromosomal abnormalities (CAs) and DNA damage. In the study, six groups, including one control and five applications, were formed. The bulbs of Allium cepa L. in the control group were treated with tap water; the bulbs in the administration groups treated with 1000 mg/L MSG, 125 mg/L, and 250 mg/L concentrations of P. peruviana L. extract and MSG (1000 mg/L) in combination with P. peruviana L. extracts (125 mg/L and 250 mg/L) for 72 h. At the end of the application, compared to the control group, MSG application caused decreases in rooting percentage, weight gain, root length and MI, increases in frequencies of MN formation, chromosomal abnormalities, and DNA damage. In the biochemical analysis, it was determined that there were increases in MDA, SOD, and CAT levels and a decrease in GSH level. P. peruviana L. extract ameliorated MSG toxicity by showing improvement in all these parameters depending on the application concentration. As a result, considering the toxic effects of MSG, it has been understood that the use as a food additive should be abandoned and the use of P. peruviana L. in addition to daily nutrition has been found to be a good antioxidant nutrient in reducing the effects of exposed toxic substances.

Acedo, J. Z. and A. L. Acedo (2013). "Controlling Postharvest Physiological Deterioration and Surface Browning in Cassava (Manihot esculenta Crantz) Roots with Hot Water Treatment." Southeast Asia Symposium on Quality Management in Postharvest Systems and Asia Pacific Symposium on Postharvest Quality Management of Root and Tuber Crops 989: 357-361.
	Cassava is a staple food of almost one billion people in the developing world and is a raw material for various industrial products. A primary constraint in production and utilization is the very short shelf life of the fresh roots of 1-3 d due to rapid postharvest physiological deterioration (PPD) and cut surface browning. This study determined the effects of hot water dip (HWD) in controlling PPD in whole or unpeeled roots and both PPD and surface browning in peeled roots of cassava cultivar 'Golden Yellow'. Unheated roots served as control. Recommended modified atmosphere packaging (MAP) was included as combination treatment. Storage was done at ambient (25-33 degrees C, 65-88% relative humidity). HWD reduced PPD especially when combined with MAP. It was more remarkable in reducing surface browning of peeled roots whereas MAP had no effect. HWD at 54-56 degrees C for 10 min was the more promising treatment for PPD control while HWD at 57-59 degrees C for 10 min for surface browning control. MAP with or without HWD markedly reduced weight loss of both unpeeled and peeled roots. Hydrocyanic acid (HCN) content was low; it increased in response to 54-56 degrees C HWD.

Acevedo, B. A., et al. (2022). "Modification of structural and physicochemical properties of cowpea (Vigna unguiculata) starch by hydrothermal and ultrasound treatments." Food Hydrocolloids 124.
	Cowpea (Vigna unguiculata) starch was physically modified by heat moisture treatment (HMT) or HMT followed by ultrasound treatment (UST). The modifications of starch crystallinity, morphology and digestibility as well as thermal, and pasting characteristics were evaluated. HMT was performed at 20% moisture content, for 2, 5 and 12 h at 100 degrees C (HMT2, HMT5, HMT12). UST was performed at 80% amplitude (20 kHz) for 30 min (2 s on-2 s off). The granule shape and XRD patterns were not modified by any of the applied treatments. 1H NMR revealed that HMT and HMT-UST caused a decrease of amylopectin branching degree. Thermal stability increased more in heat-moisture-treated-starch, while gelatinization enthalpy was not affected by the treatments applied. The resistant starch content increased up to 11% with HMT, whereas an increase in slow digestible starch (SDS) (+30%) was observed in HMT2-UST and HMT5-UST. The decrease in pasting viscosity of treated starch samples increased incrementally with heating time. The results demonstrate that HMT and HMT-UST expand the opportunities and potential of using modified cowpea starches as ingredients in several food applications.

Acevedo, E., et al. (1994). "Changes in Dietary Fiber Content and Its Composition as Affected by Processing of Black Beans (Phaseolus-Vulgaris, Tamazulapa Variety)." Plant Foods for Human Nutrition 46(2): 139-145.
	This paper presents the effect that the traditional cooking process of black beans (Phaseolus vulgaris, Tamazulapa variety) has on the quantity and composition of soluble (SDF) and insoluble (IDF) dietary fiber of beans, as well as on its protein digestibility and protein quality.  There was an increase of IDF from 18.1% in cooked beans to 22.4% in fried beans, and a decrease in SDF from 8.4% to 6.6%, respectively.  Starch content decreased from 34.5% to 31.3%.  No change was found in lignin.  The xylose content was higher in IDF than in SDF and decreased to some extent from cooked to fried beans.  Arabinose content was similar in IDF and SDF with no change caused by processing.  The fraction containing glucose, mannose and galactose in IDF was higher than in SDF, the content increasing in IDF and decreasing in SDF, with processing.  Protein content in IDF was higher than in SDF, with no major change when processing.  About 29.5% of the total protein of beans was bound in DF.  Protein digestibility and protein quality decreased from cooked to fried beans and was positively related to IDF.

Acevedo, I. C., et al. (2014). "Phosphoric fertilization and P solubilizing bacteria in the cultivation of bean (Phaseolus vulgaris L.)." Revista De La Facultad De Agronomia De La Universidad Del Zulia 31: 44-53.
	In order to evaluate the dose effect of phosphorus combined with P solubilizing bacteria in growing bean, a soil was inoculated from Valle del Rio Turbio, Agua Viva parish Palavecino county, Lara State. An experiment about the growth of the bean plant was established with and without P solubilizing bacteria. A completely randomized design was used with four treatments and eight replications. The doses of phosphorous used were 0, 30, 60 and 90 kg.ha(-1) of phosphoric acid. The plant's longitude, the plant's diameter and the aerial dry biomass were evaluated during the fifth, seventh and ninth weeks after the sow. There was not any effect on the dose of phosphorous on the steam's diameter of the plant with and without inoculation with P solubilizing bacteria. The plant's longitude was higher in the witness, indicating that the plant did not respond to the application of phosphorous even with the presence of the bacteria.

Acharya, S. and R. C. Srivastava (2009). "Bactericidal Properties of the Leaf Extracts of Psidium guajava and Psidium guineense against Ralstonia solanacearum by two Analytical Methods." Vegetos 22(2): 33-37.
	Extracts of two medicinal plants-Psidium guajava and P. guineense were evaluated in vitro in different organic solvents, viz., benzene, acetone, chloroform, methanol, petroleum ether, ethanol, ethyl acetate and aqueous extracts. All these preparations displayed bactericidal effect against Ralstonia solanacearum which causes bacterial wilt in Solanaceae plants. Among them, the ethanol part of leaf crude extracts prepared from the leaves of Psidium guajava and P. guineense shows maximum inhibition as compared to aqueous extract as control and Tetracycline and Streptomycin as standards. The inhibition of P. guajava against Ralstonia solanacearum equalizes near about to P. guineense in both disc diffusion and silica cotton method but less than the both standard antibiotics.

Achdari, G., et al. (2022). "Bean (Phaseolus vulgaris L.) response and weed control efficacy of pre-plant-incorporated of pendimethalin." Phytoparasitica 50(3): 579-587.
	Common bean (Phaseolus vulgaris L.) is an important legume crop in Israel and heavily relies on S-metolachlor for weed control. Pre-emergence (PRE) treatment of pendimethalin can also be used for this crop, however, such application results with suboptimal weed control results. This study aimed to evaluate crop safety and weed control efficacy of pendimethalin applied by pre-plant soil incorporation (PPI) in bean. Three field experiments were conducted between 2015 and 2020, in which pendimethalin (182 g ai ha(-1)) was applied PRE and PPI with and without PRE S-metolachlor (120 g ai ha(-1)). In the 2019 and 2020 experiments, PPI pendimethalin, both with and without S-metolachlor, was safe, with no plant injury or pod weight reductions recorded. In the 2015 experiment, reduced crop development was observed 35 days after sowing for both PPI pendimethalin treatments. Furthermore, pod weight was similar to 25% lower in these PPI treatments compared to the commercial treatment of S-metolachlor alone. When the pendimethalin + S-metolachlor treatment was compared to the commercial control, significant differences were observed (p = 0.0.0356). The main reason for the differences between the 2015 and the 2019/2020 experiments was ascribed to the seeding dates (March vs. August) and the lower temperatures in March, which may have prolonged pendimethalin half-life in the soil and its phytotoxicity. In terms of weed control, the PPI pendimethalin treatments were favorable over the PRE treatments for the control of prostrate pigweed (Amaranthus blitoides S. Watson), and in the control of wheat (Triticum aestivum L.) self-seeding grains. The presented results demonstrate that pendimethalin applied PPI can be safely integrated into bean weed control programs, to improve weed control. However, to ensure maximal crop-safety, application during warmer periods is recommended.

Achdari, G., et al. (2022). "Bean (Phaseolus vulgaris L.) response and weed control efficacy of pre-plant-incorporated of pendimethalin (10.1007/s12600-021-00974-0, 2022)." Phytoparasitica.
	
Achidi, A. U., et al. (2008). "The effect of processing on the nutrient content of cassava (Manihot esculenta Crantz) leaves." Journal of Food Processing and Preservation 32(3): 486-502.
	Leaves of two varieties of cassava (Manihot esculenta Crantz) - TME1 (local) and TMS30572 (improved) - were subjected to African household processing (heat-treated, pounded and cooked and crushed, ground and cooked) and compared for proximate composition, minerals, vitamins and antinutritional factors. The processing methods had no effect on ash, lipids, protein, fiber, total carbohydrate, carotene, calcium, magnesium, potassium, sodium, phosphorus, copper, zinc and manganese but produced diminution in free sugars (23.2% reduction), ascorbic acid (77.7% reduction), thiamine (37.1% reduction), cyanogenic potential (>99% reduction) and tannin (55.2% reduction;) levels. On the contrary, iron level increased three- to fivefold with grinding but not with the pounding process. This study showed that adequate processing practically detoxifies cassava leaves with considerable nutrient retention, thus enhancing utilization of cassava leaves for human consumption.

Achigan-Dako, E. G., et al. (2009). "Viability response of cucurbit seeds (Citrullus lanatus subsp mucosospermus, Cucumeropsis mannii and Lagenaria siceraria) stored under various moisture content and temperature conditions." Seed Science and Technology 37(2): 520-526.
	Optimal conditions to implement ultra drying technologies are unknown for many species. Here we analysed the effects of moisture content and temperature on the viability for three cucurbit species (Citrullus lanatus subsp. mucosospermus, Cucumeropsis mannii and Lagenaria siceraria) which seeds are used as vegetables in West Africa. Generalized linear model with quasi-binomial error function fitted to the data provided a statistically valid and convenient method to analyse the germination data. With 4% moisture content seeds of Citrullus lanatus survived and gave good germination percentages (95%) after two months when stored at 55 degrees C. Cucumeropsis mannii survived with 4 and 6% moisture content when stored at 25 and 40 degrees C. The damaging effect of extreme temperature on seeds with even low moisture content precludes for instance farmers' traditional seed conservation practices in which seeds are hung at the kitchen roof to benefit from smoke and heating temperature.

Achigan-Dako, E. G., et al. (2008). "Importance and practices of Egusi crops (Citrullus lanatus (Thunb.) Matsum. & Nakai, Cucumeropsis mannii Naudin and Lagenaria siceraria (Molina) Standl. cv. 'Aklamkpa') in sociolinguistic areas in Benin." Biotechnologie Agronomie Societe Et Environnement 12(4): 393-403.
	African traditional vegetables are perceived as potentially useful for income generation and food security insurance. However, Egusi crops (Citrullus lanatus subsp. mucosospermus, Cucumeropsis mannii and Lagenaria siceraria cv. 'Aklamkpa') have been overlooked for relatively long time by research and development organizations while they persist in the fanning systems of many regions in West Africa. This paper pinpoints the social importance of Egusi crops and their place in the cropping systems in sociolinguistic groups in Benin. In 2005, a countrywide household survey in Benin on farming systems and cropping practices of Egusi crops across five major sociolinguistic groups show that Egusi is ranked among the top ten crops. This ranking is gender-specific but is not age-specific. Farmers allocated on average 0.74 ha for Egusi production with a significant difference across communities. In the Mahi-fon community in central Benin for instance farm size could reach 5 ha. The most cultivated species is C. lanatus subsp. mucosospermus. However, in the Adja community the fanners' preference is for L. siceraria cv. 'Aklarnkpa'. Egusi species are cultivated in plain field or in home gardens, either in monoculture or in association with other crops. C. mannii is mostly intercropped and plays a social and culinary role in Nagot-Yoruba community. Although Egusi is not a specific woman crop, women carry out the post-harvest activities for value adding. Utilizations of Egusi crops are different from one sociolinguistic group to another and could represent a plinth on which a sustainable valuation of Egusi crops could be developed.

Achigan-Dako, E. G., et al. (2008). "Flow cytometric analysis in Lagenaria siceraria (Cucurbitaceae) indicates correlation of genome size with usage types and growing elevation." Plant Systematics and Evolution 276(1-2): 9-19.
	The occurrence and extent of genome size variation within species is controversially discussed and thorough analyses are rare. Given the large morphological variation in Lagenaria siceraria (bottle gourds) and its wide distribution in Africa we here analysed (1) the genome size variation within cultivars of L. siceraria, (2) the correlation between genome size and morphological traits, and (3) the geographical patterns of DNA content within the species. We measured 2C-values of 366 individuals from 117 accessions of L. siceraria (2n = 22) from Africa, America and Asia via flow cytometry with propidium iodide as DNA stain. We found that 2C-value in L. siceraria (0.683-0.776 pg/2C) is about two times lower than previously reported and varies by about 12% among all accessions. Moreover, our results indicated a clear correlation of genome size with two different seed or usage types and with growing elevations in West Africa. Within the seed types genome size varies by 6.6 and 7.5%, respectively. The genome size differences in seed types of L. siceraria might indicate differences in their evolutionary history and necessitates a re-evaluation of the phylogenetic relationships within L. siceraria while the correlation between 2C-value and the elevation of the collecting sites might indicate an adaptation of genome size to an unknown ecological parameter connected to altitude.

Achuba, F. I. (2019). "Effect of oil palm leaf treatment of crude oil impinged soil on biochemical indices of cowpea (vigna unguiculata) seedlings." Soil & Environment 38(2): 162-169.
	The possibility of oil palm leaf (OPL) being applied as ameliorative agent in unrefined petroleum oil tainted soil was examined in this study. Six treatment protocols, comprising group 1 (untainted soil), group 2 (untainted soil +50g of OPL), group 3 (untainted soil +100g of OPL), group 4 (petroleum oil tainted soil), group 5 (petroleum oil tainted soil +50g of OPL) and group 6 (petroleum tainted soil +100g of OPL) were used in this study. A decrease in photosynthetic pigments of cowpea seedlings in unrefined oil tainted soil compared to the cowpea seedlings in control was noted. Cowpea seedlings raised in unrefined oil tainted soil had lower levels of antioxidants relative to the control. Conversely, lipid peroxidation was elevated in seedlings raised in unrefined oil tainted soil. The activities of glutathione s- transferase, sulphite oxidase, xanthine oxidase and aldehyde oxidase significantly reduced in cowpea seedlings raised in soil tainted with unrefined oil without addition of OPL as compared to those of the control and all OPL protocols. The significant improvement in photosynthetic pigments, beta carotene as well as the antioxidant profile of cowpea seedlings in untainted soil treated with OPL when compared with those in control group, alongside the substantial ameliorative effect on chlorophyll, beta carotene and the antioxidant profile of cowpea seedlings in OPL amended soil, suggests that OPL addition to unrefined petroleum oil tainted soil reduced petroleum toxicity on cowpea seedlings

Ackley, J. A., et al. (1999). "Absorption, translocation, and metabolism of rimsulfuron in black nightshade (Solanum nigrum), eastern black nightshade (Solanum ptycanthum), and hairy nightshade (Solanum sarrachoides)." Weed Technology 13(1): 151-156.
	Absorption, translocation, and metabolism of rimsulfuron were studied in three solanaceous weeds. Eastern black nightshade is sensitive (>95% injury), hairy nightshade is moderately sensitive (50 to 99% injury), and black nightshade is tolerant to rimsulfuron postemergence (POST). Seedlings at the four- to six-leaf stage were treated with foliar-applied (14)C-labeled rimsulfuron for 3, 6, 24, and 48 h after treatment. Absorption of rimsulfuron by all weeds increased with time. Black and eastern black nightshade absorbed comparable amounts of radioactivity at each exposure time. Hairy nightshade absorbed less radiolabeled herbicide than the other two nightshades at any treatment time. Hairy nightshade absorbed 54% of the applied radioactivity at 48 h, compared to 74% absorbed by the other weeds. Translocation of rimsulfuron out of the treated leaf was rapid in all species. Black and eastern black nightshade translocated 50 to 70% of the absorbed radioactivity out of the treated leaf with 40 to 50% moving to the upper foliage. In hairy nightshade, about 40% of the absorbed radioactivity translocated out of the treated leaf with equal amounts moving to the upper and lower foliage. Metabolism of (14)C-rimsulfuron was rapid in the three nightshades with approximately 54% remaining as rimsulfuron at 3 h after treatment. The levels of the detected metabolites of rimsulfuron were similar in the three nightshade weeds. Differential early uptake and translocation may account for the differential sensitivity of these nightshade species to rimsulfuron.

Acorda, J. A., et al. (2019). "Evaluation of the in vivo efficacy of pumpkin (Cucurbita pepo) seeds against gastrointestinal helminths of chickens." Turkish Journal of Veterinary & Animal Sciences 43(2): 206-211.
	The present study was conducted to evaluate the in vivo efficacy of pumpkin seeds as an alternative natural anthelmintic for chickens. Ninety Philippine Jolo native chickens of mixed sexes, aged 4-5 months and weighing 1-2 kg, were randomly distributed into three treatment groups with 30 chickens per group. Control group A was fed basic mash feed, group B received feed mixed with ground pumpkin seeds (2 g/bird per day), and group C received mebendazole-medicated feed (30 mg/kg body weight). Fifteen randomly selected chickens from each group were euthanized and necropsied before treatment, and the remaining fifteen in each group were euthanized and necropsied at 3 days after the end of the treatment. Gastrointestinal worm and fecal egg counts were determined. Three genera of helminths were identified from necropsy: Ascaridia spp., Heterakis spp., and Raillietina spp. Results indicate that compared to mebendazole, pumpkin seed was moderately effective in reducing worm counts of Ascaridia spp. and Raillietina spp., marginally active in reducing worm counts of Heterakis spp., and moderately effective in reducing egg output of the worms. The results suggest that pumpkin seed has the potential to be used as an alternative anthelmintic for chickens.

Acostagallegos, J. A. and M. W. Adams (1991). "Plant Traits and Yield Stability of Dry Bean (Phaseolus-Vulgaris) Cultivars under Drought Stress." Journal of Agricultural Science 117: 213-219.
	The objective of this study was to identify traits related to growth and yield response under drought stress in the field which would show less variation than yield itself. Experiments were conducted in 1987, at Durango, Mexico and at Michigan, USA. Twenty-six dry bean genotypes were sown under supplementary irrigation and terminal drought stress. Plant samples were taken at 50% flowering, mid-pod-filing and physiological maturity. At both sites, leaf expansion rate and crop growth rate at mid-pod-filling were greatly reduced by drought stress, resulting in significant reductions in total dry matter (DM) above ground and seed yield at physiological maturity. Because of differences in the timing and intensity of the drought stress, the yield components were affected differently at each location. Total DM content at physiological maturity, harvest index and number of pods/m2 were the only traits positively correlated with yield under stress at both locations. In order to evaluate a group of genotypes for adaptation to drought on the basis of seed yield, the genotypes should be grouped according to their phenological characteristics to stress them evenly.

Acosta-Gallegos, J. A., et al. (1998). "A new variant of arcelin in wild common bean, Phaseolus vulgaris L., from southern Mexico." Genetic Resources and Crop Evolution 45(3): 235-242.
	Arcelin, a seed protein discovered in wild Phaseolus vulgaris L. accessions, gives high levels of resistance to the Mexican bean weevil [MBW; Zabrotes subfasciatus (Boheman)l. Six variants of arcelin have been described. In this paper we report on a new variant, arcelin 7, found in six wild bean accessions collected in the southern state of Chiapas in Mexico. The new variant is clearly distinct from previously reported ones. It confers high levels of resistance to MEW, comparable to those due to the presence of arcelin 1, arcelin 2 and arcelin 4. Accessions containing arcelin 7 were not as resistant as the one containing arcelin 5 but significantly better in terms of resistance than arcelins 3 and 6. Arcelin 7 was found in a poorly sampled area of Mexico threatened with genetic erosion due to expanding agricultural operations. This exemplifies the need for urgent additional collecting efforts.

AcostaGallegos, J. A., et al. (1996). "Effect of sowing date on the growth and seed yield of common bean (Phaseolus vulgaris L) in highland environments." Field Crops Research 49(1): 1-10.
	Evaluations of common bean cultivars in the highlands of Mexico indicated that land races from that region experience less reduction in seed yield and seed size in late sowings than do lines from other regions. Introduced materials are of interest as sources of increased disease and pest resistance and tolerance to edaphic constraints, however. To quantify effects of sowing date and determine possible underlying causes, germplasm of diverse origins was evaluated at two sites in the highlands using multiple sowing dates. In all trials, seed yield, seed weight, harvest index and canopy dry weight decreased with late sowings. Large effects of sowing date, cultivar and their interaction were found for the four traits. The possible importance of phenology per se and of weather conditions was first examined using regression analyses. Variation in seed yield, seed weight, harvest index and canopy dry weight was more closely associated with time to maturity than with time to flowering. Of three weather variables examined, minimum temperature during seed filling revealed the strongest relations with the four traits. Few interactions of any parameter with line were significant, indicating that the cultivars did not have a strong differential response to a specific weather condition such as night temperature. Simulation analyses comparing photoperiod-sensitive and day-neutral cultivars indicated that radiation and temperature explained part of the yield reduction with late sowings. Daylength also had an influence; however, even in the day-neutral cultivar. Given that phenology had a strong effect on yield and that its inheritance is better understood than that of other physiological traits, priority should be given to understanding the genetic basis of the response of cultivar phenology to sowing date in the region.

Acosta-Maspons, A., et al. (2019). "Improved protocol for isolation of high-quality total RNA from different organs of Phaseolus vulgaris L." Biotechniques 66(2): 96-98.
	A modified protocol was developed to obtain high-quality total RNA from various mature organs, including leaves, seeds, pods and testae, from different cultivars of Phaseolus vulgaris L. grown under optimal conditions or subjected to severe drought; stress conditions leading to the accumulation of numerous secondary metabolites can affect RNA quality. This modified procedure is based on CTAB extraction protocols. Modifications in this protocol prevent oxidation of phenolic complexes, the precipitation of proteins, DNA and degradation of RNA; also, it is effective at removing secondary metabolites. The RNA obtained following this procedure showed high quality as revealed by a high RNA integrity number and high 260/280 nm (>2) ratio, the requirements needed to increase reliability of diverse molecular analyses.

Acquaviva, R., et al. (2013). "Antioxidant Activity of Extracts of Momordica Foetida Schumach. et Thonn." Molecules 18(3): 3241-3249.
	Momordica foetida Schumach. et Thonn. (Cucurbitaceae) is a perennial climbing herb with tendrils, found in swampy areas in Central Uganda. Antidiabetic and antilipogenic activities were reported for some Momordica species, however the mechanism of action is still unknown. Oxidative stress may represent an important pathogenic mechanism in obesity-associated metabolic syndrome. The present study evaluated free radical scavenging capacity of different concentrations of aqueous, methanolic and dichloromethane leaf extracts of Momordica foetida Schumach. et Thonn. and the ability of these extracts to inhibit in vitro plasma lipid peroxidation; in addition, healthy human adipose mesenchymal stem cell cultures were used in order to test the hypothesis that these extracts may affect adipocyte differentiation. Results obtained in this study suggested that aqueous extract might be useful in preventing metabolic syndrome.

Acuna-Gutierrez, C., et al. (2021). "Detecting fumonisin B1 in black beans (Phaseolus vulgaris L.) by near-infrared spectroscopy (NIRS)." Food Control 130.
	Mycotoxins are secondary metabolites produced by filamentous fungi that can affect both human and animal health. Because of this, their detection is of vital importance to avoid their consumption. To reduce time and costs, alternatives to laborious conventional laboratory tests are sought. However, these efforts have been made mainly for cereals, where near-infrared spectroscopy (NIRS) techniques have been studied. Little importance has been given to other groups, such as pulses, to which beans belong, to develop rapid detection techniques. Therefore, in this study, we evaluated the feasibility of detecting fumonisin B-1 (FB1) in beans using NIRS. To achieve this, controlled contamination with standard solutions of the mycotoxin (0, 0.5, 1, 2.5, 5, and 10 mg kg(-1)) was conducted using two application methods (spread and submersion, n = 18 for each method). Subsequently, bulk samples composed of 24 individually contaminated beans, both milled or whole, were analyzed in the spectrometer, in the wavelength range of 680-2,500 nm. A better linear adjustment was obtained with the spread contamination method (R-2 = 0.99). Moreover, different calibration models were applied using both types of contamination methods and sample types (milled or whole), by a partial least square regression (PLSR). The best result was obtained using the spread contamination method and grinding the sample (R-2 = 0.92 and RMSE = 0.77). The regression coefficients of this model show that the wavelengths 1,273, 1,282, 1,374, and 1,870 nm have a great influence on the variability of the model, which could be associated to changes due to the presence of FB1.

Adak, T., et al. (2020). "Improving sustainable yield index in guava (Psidium guajava) through organic and inorganic inputs." Indian Journal of Agricultural Sciences 90(7): 1267-1270.
	Improvement of sustainable yield index (SYI) in fruit crop is the most important aspect of orchard sustainability and economic enhancement of fruit growers for which an investigation was laid out to improve SYI in guava (Psidium guajava L.) cv Shewta under different integrated nutrient management systems. Higher SYI was obtained using organic + inorganic systems (0.66) followed by NPK fertilization in soil (0.67) or foliar application of micronutrients (0.71) as compared to control (0.45) or adoption of sole organic sources of nutrition (0.45). A range of variation in SYI from 0.44 to 0.77 was recorded across treatments and seasons. The Reference ET0 and pan evaporation was varied between 0.82 to 5.33 mm/day and 1.30 to 7.0 mm/day respectively during reproductive stages of guava. Changes in soil physical properties were recorded across three depths (0-10, 10-20 and 20-30 cm); water holding capacity and porosity varied across the depths and treatments; 19.53 to 24.48% and 39.92 to 50.20 % respectively. Improvement in these two parameters might have contributed towards better SYI in guava. The co-efficient of variation (CV%) of guava productivity based on yield stability indicated lower the variation (1.2 to 4.9) higher is the stability. The dynamic variations in total fruit yield 31.4 to 72.5 kg/tree indicated immediate need for precise soil management to enhance yield potentiality. Conclusively for better SYI in guava, the nutrient requirement through organic (FYM, Azotobacter, PSM, organic mulching Trichoderma etc.) and inorganic (NPK, micronutrients) sources are essentially required in soils of inherently low or poor fertility status.

Adam, E., et al. (2018). "The Cucurbita pepo seed microbiome: genotype-specific composition and implications for breeding." Plant and Soil 422(1-2): 35-49.
	Plant breeding activities shape the rhizosphere microbiome but less is known about the relationship of both with the seed microbiome. We analyzed the composition of bacterial communities of seeds and rhizospheres of Styrian oil pumpkin genotypes in comparison to bulk soil to elucidate specific microbial signatures to support a concept involving plant-microbe interactions in breeding strategies.
The seed and rhizosphere microbiomes of 14 genotypes of oilseed pumpkin and relatives were analyzed using a 16S rRNA gene amplicon sequencing approach, which was assessed by bioinformatics and statistical methods.
All analyzed microhabitats were characterized by diverse bacterial communities, but the relative proportions of phyla and the overall diversity was different. Seed microbiomes were characterized by the lowest diversity and dominant members of Enterobacteriaceae including potential pathogens (Erwinia, Pectobacterium). Potential plant-beneficial bacteria like Lysobacter, Paenibacillus and Lactococcus contributed to the microbial communities in significant abundances. Interestingly, strong genotype-specific microbiomes were detected for seeds but not for the rhizospheres.
Our study indicates a strong impact of the Cucurbita pepo genotype on the composition of the seed microbiome. This should be considered in breeding of new cultivars that are more capable of exploiting beneficial indigenous microbial communities.

Adam, E., et al. (2012). "Promotion of growth and health of Styrian oil pumpkins (Cucurbita pepo var. styriaca) by bacterial broad-spectrum antagonists." Cucurbitaceae 2012: Proceedings of the Xth Eucarpia Meeting on Genetics and Breeding of Cucurbitaceae: 56-65.
	Due to increasing yield losses of Styrian oil pumpkins caused by the fungus Didymella bryoniae and bacterial pathogens, it was aimed to control this multi-pathogen disease by biological means. Out of 2320 microbial isolates of oil pumpkin-associated bacteria and fungi, six strains with a broad-spectrum antagonistic potential against respective oil pumpkin pathogens were selected and applied to the seeds. Effects of the bacterial inoculants, with and without additional chemical seed treatment, on plant growth and health were evaluated in three field trials. The treatments showed different effects against fungal diseases: no effect on fruit rot was observed, whereas powdery mildew was suppressed by Paenibacillus polymyxa PB71 and Lysobacter gummosus L101 in 2010. In addition, both bacteria increased seed yield in all three field trials. Application of Serratia plymuthica S13 resulted in increased seedling emergence, up to 109% in comparison to the control treatment in 2011. Furthermore, some treatments resulted in drought tolerance and increased seed weight. The promising bacterial inoculants will continue to be tested under field conditions, in order to develop a biological product supporting the productivity of the Styrian oil pumpkin crop.

Adam, F., et al. (2011). "Aromatic Plants of French Polynesia. V. Chemical Composition of Essential Oils of Leaves of Psidium guajava L. and Psidium cattleyanum Sabine." Journal of Essential Oil Research 23(1): 98-101.
	The leaf oils of Psidium guajava and Psidium catlleyanum collected in French Polynesia have been examined for the first time in Tahiti by GC and combined GC/MS. The leaf oil of P guajava contained a mixture of sesquiterpene hydrocarbons (54.9%) and oxygenated sesquiterpenes (20.9%) with beta-caryophyllene (18.3%) as the principal sesquiterpene hydrocarbon and selin-11-en-4 alpha-ol (6.9%), alpha-cadinol (3.6%), (E)-nerolidol (3.2%) as the main oxygenated sesquiterpenes. Psidium cattleyanum produced oil that was much richer in sesquiterpene hydrocarbons (48.8%) and monoterpene hydrocarbons (10.1%). The main sesquiterpenes present in the oil were beta-caryophyllene (31.5%) and alpha-humulene (4.4%). The two oils also contained a small amount of aromatic compounds, benzaldehyde (2.4%) in P. guajava oil, and the two isomers (E)methyl isoeugenol (0.6%) and (Z)-methyl-isoeugenol (0.1%) in P cattleyanum oil.

Adam, F. A., et al. (2021). "Salvadora persica L. chewing stick and standard toothbrush as anti-plaque and anti-gingivitis tool: A systematic review and meta-analysis." Journal of Ethnopharmacology 274.
	Ethnopharmacological relevance: Salvadora persica L. chewing stick, commonly known as miswak is still being used as an oral hygiene tool for plaque control and prevention against gingivitis. Various studies have reported on the therapeutics and prophylactic effects particularly on periodontal disease. This review aimed to evaluate the effectiveness of S. persica chewing stick compared to the standard toothbrush for anti-plaque and anti-gingivitis.
Material and methods: A PRISMA-compliant systematic search of literature was done from the MEDLINE, CENTRAL, Science Direct, PubMed and Google Scholar. Literature that fulfilled eligibility criteria was identified. Data measuring plaque score and bleeding score were extracted. Qualitative and random-effects meta-analyses were conducted.
Results: From 1736 titles and abstracts screened, eight articles were utilized for qualitative analysis, while five were selected for meta-analysis. The pooled effect estimates of SMD and 95% CI were -0.07 [-0.60 to 0.45] with an chi(2) statistic of 0.32 (p = 0.0001), I-2 = 80% as anti-plaque function and 95% CI were -2.07 [-4.05 to -0.10] with an chi(2) statistic of 1.67 (p = 0.02), I-2 = 82%.
Conclusion: S. persica chewing stick is a tool that could control plaque, comparable to a standard toothbrush. Further, it has a better anti-gingivitis effect and can be used as an alternative.

Adam, T. (1990). "Diseases Affecting Cowpea (Vigna-Unguiculata (L) Walpers) in Niger." Ambio 19(8): 358-360.
	
Adams, T., et al. (2021). "Prediction of Aboveground Biomass of Three Cassava (Manihot esculenta) Genotypes Using a Terrestrial Laser Scanner." Remote Sensing 13(7).
	Challenges in rapid prototyping are a major bottleneck for plant breeders trying to develop the needed cultivars to feed a growing world population. Remote sensing techniques, particularly LiDAR, have proven useful in the quick phenotyping of many characteristics across a number of popular crops. However, these techniques have not been demonstrated with cassava, a crop of global importance as both a source of starch as well as animal fodder. In this study, we demonstrate the applicability of using terrestrial LiDAR for the determination of cassava biomass through binned height estimations, total aboveground biomass and total leaf biomass. We also tested using single LiDAR scans versus multiple registered scans for estimation, all within a field setting. Our results show that while the binned height does not appear to be an effective method of aboveground phenotyping, terrestrial laser scanners can be a reliable tool in acquiring surface biomass data in cassava. Additionally, we found that using single scans versus multiple scans provides similarly accurate correlations in most cases, which will allow for the 3D phenotyping method to be conducted even more rapidly than expected.

Adaros, G., et al. (1990). "Effects of Incremental Ozone Concentrations on the Yield of Bush Beans (Phaseolus-Vulgaris Var Nanus [L] Aschers)." Gartenbauwissenschaft 55(4): 162-171.
	
Addy, S. N. T. T., et al. (2020). "Genetic Studies on the Inheritance of Storage-Induced Cooking Time in Cowpeas [Vigna unguiculata (L.) Walp]." Frontiers in Plant Science 11.
	Cowpeas provide food and income for many small-holder farmers in Africa. Cowpea grains contain substantial quantities of protein, carbohydrates, vitamins, and fiber. In areas where subsistence farming is practiced, cowpea's protein is cheaper than that obtained from other sources such as fish, meat, poultry or dairy products and combines well with cereal grains in diets. However, long-cooking times, typical of many grain legumes, is a major limitation to the utilization of cowpeas especially among the low-income and growing middle-income population of Africa. Long periods of cooking cowpeas lead to loss of nutrients, loss of useful time and increased greenhouse gas emission through increased burning of firewood. Fast-cooking cowpeas has the potential to deliver highly nutritious food to the hungry within shorter periods, encourage less use of firewood, improve gender equity, increase the consumption of cowpeas, trigger an increase in demand for cowpeas and thus incentivize cowpea production by smallholder farmers in Sub-Saharan Africa. In this study, the inheritance of storage-induced cooking time in cowpeas was investigated. Two sets of bi-parental crosses were conducted involving three cowpea genotypes: CRI-11(1)-1, C9P(B) and TVu7687. Generation means from six generations were used to determine the phenotypic and genotypic variances and coefficients of variation. Broad and narrow sense heritabilities and genetic advance percentage of mean were estimated. Generation mean analysis showed that additive, dominant, additive-additive, additive-dominant, and dominant-dominant gene actions were significant (p < 0.001). Fast-cooking trait was dominant over the long-cooking trait. Broad sense heritability for crosses C9P(B) x CRI-11(1)-1 and TVu7687 x CRI-11(1)-1 were 0.94 and 0.99 respectively while narrow sense heritabilities were 0.84 and 0.88 respectively. Genetic advances were 27.09 and 40.40 respectively. High narrow-sense heritabilities and moderate genetic advance for the fast-cooking trait indicated the presence of additive genes in the trait and the possibility of introgressing the trait into farmer-preferred varieties using conventional selection methods. However, due to significant epistatic gene effects observed, effective selection for fast-cooking trait would be appropriate at advanced generations.

Adebitan, S. A. and O. O. Olufajo (1998). "Field evaluation of cowpea (Vigna unguiculata) varieties for grain and fodder production and for multiple disease resistance in Nigeria." Indian Journal of Agricultural Sciences 68(3): 152-154.
	A field study was conducted during 1992-94 in rainy season (July-October) to evaluate 12 cowpea [Vigna unguiculata (L.) Walp.] varieties for grain and fodder production, and their resistance to the major prevalent diseases at Bauchi in Nigeria. Cowpea varieties 'IAR 4/48-15-1', 'IT 89 KD-288', 'IT 89 KD-275'. 'IAR 7/180-4-5', 'IAR 2/180-4-9', and 'IAR 2/180-4-12' significantly gave higher seed yields than others. Highest fodder (dry and fresh) yields were obtained in 6 varieties, and high seed as well as fodder yields in 'IAR 2/180-4-12', 'IAR 7/180-4-5': 'IAR 2/180-4-9' sind 'IT 89 KD-288'. Only 'IAR 7/180-4-5' showed multiple disease resistance to scab (Elsinoe phaseoli Jenkins), anthracnose [Colletotrichum lindemuthianum (Sacc and Magnus) Lams-Scrib.] and bacterial blight [Xanthomonas campestris pv phaseoli (Smith) Dye].

Adebooye, O. C. and V. Singh (2007). "Effect of cooking on the profile of phenolics, tannins, phytate, amino acid, fatty acid and mineral nutrients of whole-grain and decorticated vegetable cowpea (Vigna unguiculata L. Walp)." Journal of Food Quality 30(6): 1101-1120.
	An experiment was conducted to determine the profile of phenolics, tannins, phytate, amino acid, fatty acid and mineral nutrients in whole-grain and decorticated vegetable cowpea before and after cooking. Two cowpea varieties: C-152-White, having big grain and S-1552-White, having small grain with black eye were used for the study. Decortication of cowpea grain resulted in significant reduction (P <= 0.05) of total phenolics, total tannins and phytate contents of the two cowpea varieties. Comparison showed that cooking resulted in 19, 28, 28 and 37% losses in phenolics in whole-grain C-152, decorticated C-152, whole-grain S-1552 and decorticated S-1552, respectively. After cooking, whole-grain and decorticated C-152 retained 52.1 and 57.7% tannins while S-1552 retained 59.4 and 49.5%, respectively. In the whole grain, C-152 lost 72.2% phytate after cooking while S-1552 lost 70.3%. For the decorticated samples, C-152 lost 72.4% phytate after cooking while S-1552 lost 71.2%. For the two cowpea varieties, decortication resulted in significant (P <= 0.05) losses of Ca, Fe, Mn, Mg, Zn, K and Cu while there was no significant effect on protein and amino acid profile. Cooking did not cause any significant change in the mineral nutrient composition of either the whole-grain or decorticated cowpea. For the two cowpea varieties, bulk of the fat consisted of palmitic acid (23.2-27.3%) and stearic acid (53.5-59.8%) in the ratio of 1:2, approximately. Upon cooking, losses of crude protein were recorded in the whole-grain and decorticated samples of the two cowpea varieties.

Adebooye, O. C. and V. Singh (2008). "Physico-chemical properties of the flours and starches of two cowpea varieties (Vigna unguiculata (L.) Walp)." Innovative Food Science & Emerging Technologies 9(1): 92-100.
	The physical and chemical properties of the starches and flours of whole grain and decorticated two cowpea varieties (Vigna unguiculata (L.) Walp) were investigated. The two cowpea varieties were: C-152-White, having big grain and S-1552-White, having small grain with black eye. Results showed that starch yields were 19.2 and 16.4 g/100 g grain for C-152 and S-1552, respectively. Statistical analysis shows that the total amylose contents of the starch of the two cowpea varieties were significantly higher (P <= 0.05) than that of the whole gain and decorticated flours. The swelling power of C-152 starch was significantly higher than that of S-1552 starch. The water-binding capacity (WBC) for S-1552 starch was higher than for C-152 starch. The results of pasting profile of both the flour and the starch showed that the two cowpea varieties possess different properties in relation to gelatinization temperature(GT), peak viscosity (PV), hot paste viscosity (HPV), cold paste viscosity (M), break down (BD), set back (SIB), total set back (SBt) and relative breakdown (BDr). The information generated in this study on the properties of the starch could provide guidance on possible industrial uses of starches of these two varieties. (C) 2007 Elsevier Ltd. All rights reserved.

Adebooye, O. C., et al. (2008). "Peroxidase activity, chlorophylls and antioxidant profile of two leaf vegetables (Solanum nigrum L. and Amaranthus cruentus L.) under six pretreatment methods before cooking." International Journal of Food Science and Technology 43(1): 173-178.
	The study evaluated the effects of six pretreatment methods before cooking on the peroxidase activity, chlorophyll and antioxidant profile of Amaranthus cruentus L. and Solanum nigrum L. The six pretreatments methods used were chopped only (raw sample) (coded M 1); chopped and dried at 50 degrees C for 5 h (coded M2); chopped and squeezed in water (at room temperature) (coded M3); chopped and soaked in warm water (approximately 60 degrees C), then cooled and squeezed (coded M4); chopped and soaked in salt-treated water (approximately 20 g NaCl per litre of water) for 15 min, then squeezed (coded M5) and chopped and soaked in boiling water (100 degrees C), then cooled and squeezed (coded M6). The main effect of vegetable type and the main effect of pretreatment methods have significant effects (P <= 0.05) on the parameters measured, while the interaction of vegetable type and pretreatment methods have no significant effect on the parameters measured. Statistical analyses (P <= 0.05) showed that chlorophyll a and b occur in ratio 3:1 in the two vegetables, irrespective of the pretreatment imposed. Peroxidase activity test showed that A. cruentus, irrespective of the pretreatment imposed showed, no peroxidase activity, while S. nigrum showed high peroxidase activity for all the pretreatments except for M6. Results showed that there was a significantly (P <=, 0.05) higher content of carotenoids in A. cruentus when compared with S. nigrum, while the total phenolics, total flavonoids and total tannins contents were higher in S. nigrum when compared with A. cruentus, irrespective of the pretreatment method used. For the two vegetables, the percentage losses in total carotenoids, phenolics, flavonoids and total tannins at M6 when compared with M1 were 53.3-60.5%, 55.6-57.1%, 62.4-63.6% and 66.1-73.5%, respectively. There was a sharp drop in the carotenoids, phenolics, flavonoids and tannins contents of the two vegetables at M4 and M6, with both treatments having closely similar values for each parameter.

Adedapo, A., et al. (2011). "Comparison of the Nutritive Value and Biological Activities of the Acetone, Methanol and Water Extracts of the Leaves of Bidens Pilosa and Chenopodium Album." Acta Poloniae Pharmaceutica 68(1): 83-92.
	A resurgence of interest has developed in wild vegetables for their possible medicinal values in diets. Wild plant species provide minerals, fibre, vitamins and essential fatty acids and enhance taste and color in diets. For this reason, the nutritional, phytochemical, antioxidant and antibacterial activities of the acetone, methanol and water extracts of the leaves of Bidens pilosa and Chenopodium album were investigated. The proximate analysis showed that the leaves of the plants contained appreciable percentage of moisture content, ash content, crude protein, crude lipid, crude fibre and carbohydrate. Elemental analysis in mg/100 g dry weight (d.w.) indicated that the leaves contained sodium, potassium, calcium, magnesium, iron, zinc, phosphorus, copper, manganese. and nitrogen. The chemical composition in mg/100 g d.w. showed the presence of alkaloid, saponins, and phytate. The extracts also caused DPPH radical scavenging activities which were comparable to those of ascorbic acid. This was also the same for BHT scavenging activity. With respect to the polyphenols, the extracts of these two plants also contained appreciable levels of these phytochemicals. The extracts of these

Adedapo, A., et al. (2011). "Comparison of the Nutritive Value and Biological Activities of the Acetone, Methanol and Water Extracts of the Leaves of Bidens Pilosa and Chenopodium Album." Acta Poloniae Pharmaceutica 68(1): 83-92.
	A resurgence of interest has developed in wild vegetables for their possible medicinal values in diets. Wild plant species provide minerals, fibre, vitamins and essential fatty acids and enhance taste and color in diets. For this reason, the nutritional, phytochemical, antioxidant and antibacterial activities of the acetone, methanol and water extracts of the leaves of Bidens pilosa and Chenopodium album were investigated. The proximate analysis showed that the leaves of the plants contained appreciable percentage of moisture content, ash content, crude protein, crude lipid, crude fibre and carbohydrate. Elemental analysis in mg/100 g dry weight (d.w.) indicated that the leaves contained sodium, potassium, calcium, magnesium, iron, zinc, phosphorus, copper, manganese. and nitrogen. The chemical composition in mg/100 g d.w. showed the presence of alkaloid, saponins, and phytate. The extracts also caused DPPH radical scavenging activities which were comparable to those of ascorbic acid. This was also the same for BHT scavenging activity. With respect to the polyphenols, the extracts of these two plants also contained appreciable levels of these phytochemicals. The extracts of these

Adedapo, A. A., et al. (2008). "Evaluation of the medicinal potentials of the methanol extracts of the leaves and stems of <i>Halleria lucida</i>." Bioresource Technology 99(10): 4158-4163.
	
Adefegha, S. A., et al. (2021). "Effects of processing on starch composition, glycemic indices, phenolic profile, and possible antidiabetic properties of cassava (Manihot esculenta) flours." Journal of Food Processing and Preservation 45(7).
	The effect of processing on starch composition, glycemic indices (sugar, starch, amylose and amylopectin contents, and estimated glycemic index [eGI]), phenolic profiles, and alpha-amylase and glucosidase inhibitory effects of cassava (Manihot esculenta) flours was investigated in vitro. Roasted cassava flours had higher starch, amylopectin, and amylose contents but lower sugar and phenolic contents compared to sun-dried cassava flour. Roasted cassava flour showed higher alpha-amylase and lower alpha-glucosidase inhibitory activity than sun-dried flour. Roasted cassava flour possessed higher content of gallic and caffeic acids, catechin, quercetin, and kampferol, while sun-dried cassava flour is rich in chlorogenic and ellagic acids and rutin. This study revealed that different processing confers changes in the starch composition and biological effects cassava flour. However, roasted cassava showed promising dietary intervention in diabetes management than sun-dried cassava flour.
Practical applications Different traditional processing methods employed in the processing of cassava tuber reduce toxicity and enhances palatability and durability of fresh cassava root into stable products. Cassava starch is used industrially for the preparation of products such as glucose and as a thickening agent. The findings of this research showed that roasting as well as sun drying causes changes in the starch composition and biological effects of cassava flour. Thus, roasted showed promising dietary intervention in diabetes management than sun-dried flour.

Adegbite, E. A., et al. (2021). "Growth, nitrogen fixation and yields of cowpea (Vigna unguiculata L. Walp) and chemical properties of an acid Alfisol in response to applications of organic amendments and inorganic N." Journal of Plant Nutrition 44(5): 692-703.
	An acid Alfisol (Typic Paleustalfs) was amended in triplicates at the rate of 5 g kg(-1) soil (12 t/ha) with organic amendment (cow dung (CD), corn cob (CC) and 1:1 CD:CC (CDCC), and 20 kg N ha(-1) as urea, respectively, and planted to cowpea in the screenhouse. At flowering stage, plant shoots, roots and nodules were harvested. N-2 fixed was estimated by N-difference method using maize planted and treated the same way as the cowpea as non-fixer. Considering average data for two planting periods, the increases (p < 0.05) obtained with the application of both organic manure with and without N over the control ranged from 125-775% for number of nodules, 96-296% for N-2 fixed, 36-99% for dry matter yield and 160-460% for seed yield. The parameters were higher (p < 0.05) in the organic -inorganic N than in sole manure treatments. The organic amendments increased the pH, organic carbon (OC) and available P contents of the soil at both plantings, with CDCCN and CDCC recording the highest values. Average tissue N and P at the end of the two plantings were similar among all treatments, but average N and P uptakes were higher (p < 0.05) with than without amendments by 26-100% and 238-340%, respectively. Therefore, 5 g kg(-1) cow dung:corn cob (1:1) or 5 g kg(-1) cow dung in sole application or combined with 20 kg N ha(-1) can promote cowpea growth, N-2 fixation and yields with resultant positive effects on soil chemical properties.

Adegunloye, D. V. and F. C. Adetuyi (2012). "Evaluation of the growth enhancement ability of Pseudomonas aeruginosa strain isolated from the rhizosphere of cowpea (Vigna unguiculata)." Journal of Food Agriculture & Environment 10(2): 1114-1116.
	Seven bacteria species were isolated from rhizosphere of three cowpea (ligna unguiculata) seedlings grown in the screenhouse of the Department of the Crop, Soil and Pest Management, the Federal University of Technology, Akure. The isolated bacteria included Clostridium welchii, Bacillus cereus, Bacillus polymyxa, Pseudomonas aeruginosa, Staphylococcus aureus, Micrococcus sp. and Serratia marcescens. The growth-promoting and biocontrol potential of one of the isolated bacteria Pseudomonas aeruginosa was investigated by growing cowpea in soil. Three experiments were set up: A cowpea planted in unsterilized soil, B cowpea planted in sterilized soil and C cowpea coated with cells of Pseudomonas aeruginosa were planted in sterilized soil, respectively. The appearance, stem girth, above ground stem and the number of leaves formed by the different plants were the parameters used and observation commenced from three days after planting to a period of three weeks. Plant C germinated properly without infection and showed a steady increase in stem girth from 0.15 to 0.19 mm over the period of three weeks. Plant B increased in stem girth from 0.13 to 0.17 mm. In plant A germination was not observed on the third day, however, the stem girth ranged between 0.01 mm after the sixth day to 0.13 mm after 3 weeks. The height of the plant A, B, and C increased from 2.0 to 9.0 cm, from 2.8 to 14.0 cm and from 4.0 to 14.5 cm, respectively. The number of leaves was 2-5 for plant A, 2-12 for plant B and 3-15 for C, this was for a period of three weeks. Three out of the four seeds coated with Pseudomonas aeruginosa developed into healthy stems while in the untreated seeds only two seeds germinated. Therefore, Pseudomonas aeruginosa produce substances that could enhance the growth of cowpea.

Adekiya, A. O. (2022). "Improving Tropical Soil Productivity and Cowpea (Vigna unguiculata (L.) Walp) Performance Using Biochar and Phosphorus Fertilizer." Communications in Soil Science and Plant Analysis 53(21): 2797-2811.
	Studies on the effects of biochar and phosphorus fertilizer on soil productivity and yield of cowpea (Vigna unguiculata) are scarce. Therefore, experiments were conducted in 2019 and 2020 to evaluate the effects of sole and combined application of biochar and phosphorus fertilizer on soil properties, nodulation, growth, and yield of cowpea. The treatments consisted of: biochar at 10 t ha(-1) (B10), biochar at 20 t ha(-1) (B20), triple super phosphate fertilizer at 60 kg P ha(-1) (P), biochar at 10 t ha(-1) + P (B10 + P), biochar at 20 t ha(-1) + P (B20 + P), and the control. The experimental design was a randomized complete block design with three replications. Results revealed that biochar and P fertilizer applied alone or in combination improved soil properties, growth, nodulation, and yield of cowpea compared with the control. Results also showed that combined applications of biochar with P fertilizer improved these properties most, especially at a higher rate of biochar (B20 + P). B20 + P increased grain yield of cowpea by 155%, 69%, 53%, 69%, and 21% respectively compared with the control, B10, B20, P fertilizer, and B10 + P. This was adduced to raise soil pH and reduced soil bulk density as a result of biochar application which induces P solubility and availability, increased N fixation, and enhanced root growth, increased nodulation leading to improved growth and yield of cowpea. Application of biochar with P fertilizer could therefore be used as a strategy for improving P availability in low pH soils of cowpea growing areas of the tropics.

Adekiya, A. O., et al. (2019). "Poultry Manure Addition Affects Production, Plant Nutritional Status and Heavy Metals Accumulation in Green Amaranth (Amaranthus hybridus)." International Journal of Agriculture and Biology 22(5): 993-1000.
	Poultry manure (PM) application may be critical as source of contaminants and may affect crop quality. Experiments were conducted in 2016 and 2017 cropping seasons to determine effects of PM on performance and quality of green amaranth including some minerals and heavy metals in soil and plant tissues. In both years, PM were applied at 0,10,20,30 and 40 t ha(-1). Application of PM increased soil chemical properties, leaf mineral content, growth and marketable yield of green amaranth compared with the control. Soil pH, organic matter, N and P and leaf mineral N and P were increased up to 40 t ha(-1)PM, but soil and leaf K, Ca, Mg, ash, protein, fiber contents were increased up to 20 t ha(-1) PM. The lowest fat was observed at 20 t ha(-1) PM. Dry matter declined as PM level increased. The PM influenced soil and leaf As, Cu and Zn, the abundance of heavy metals in soil and green amaranth leaf increased as level of PM increased. In soil and green amaranth leaves, levels of As, Cu and Zn as affected by PM did not exceed maximum permissible limits. The best green amaranth quality was obtained at 20 t ha(-1)PM and may likely provides a good balance between yield and economic outlay. (C) 2019 Friends Science Publishers

Adekola, O. F. and F. Oluleye (2007). "Influence of mutation induction on the chemical composition of cowpea Vigna unguiculata (L.) Walp." African Journal of Biotechnology 6(18): 2143-2146.
	Cowpea is one of the major sources of plant protein in Nigeria. The nutritional value of cowpea has long been recognized in Africa. This study was conducted to examine the influence of mutation induction on nutritional quality of cowpea. Dry sample of cowpea 'IT84S 2246 D' mutants and the non irradiated parent were ground to fine powder and used for proximate analyses in three experiments. Data were collected on dry weight basis on crude fat, crude fibre, crude protein, tannin, dry matter, moisture content and ash content. Results from the proximate analysis showed significant variation between the plant types for all parameters except crude fibre content. Mutant 7 which has the highest protein content (31.06%) and the least ash content (3.50%) and mutant 14 which has high dry matter (95.06%) and the least moisture content (4.91%) are much better than the parent. They are therefore recommended for inclusion in cowpea breeding program for improved seed quality. Crude protein content was significantly negatively correlated with ash and tannin contents. These are indices of improved seed quality in cowpea mutants.

Adel, A., et al. (2018). "Extraction of oxidized nanocellulose from date palm (Phoenix Dactylifera L.) sheath fibers: Influence of CI and CII polymorphs on the properties of chitosan/bionanocomposite films." Industrial Crops and Products 124: 155-165.
	Packaging has increasingly become a dominant factor in the global market competitiveness. This implies we should obtain new raw materials with improved packaging properties. In particular, oxidized nanocelluloses, obtained from locally cultivated date palm sheath fibers, were extracted by ammonium persulfate treatment of unbleached pulp and mercerized date palm sheath fibers. The influence of reaction parameters (e.g. ammonium persulfate concentration 0.5-1.5 M, duration 8-20 h and temperature 50-80 degrees C) were studied. A significant particle size reduction, surface charge density diminishing and thermal stability enhancement resulted as a consequence of the ammonium persulfate hydrolysis. The extracted oxidized nanocelluloses, at the optimum conditions, were used as a packaging additive in chitosan films. The physicochemical and mechanical analyses of the resulting bionanocomposite films show potential improvements in water vapor barrier and strength properties.

Adel, A. M., et al. (2019). "Chitosan/Nanocrystalline Cellulose Biocomposites Based on Date Palm (Phoenix Dactylifera L.) Sheath Fibers." Journal of Renewable Materials 7(6): 567-582.
	In this study, nanocrystalline celluloses were used to enhance physical, mechanical and water vapor barrier properties of chitosan films for potential food packaging applications. Two different mineral acids (sulfuric and phosphoric) were used to extract nanocrystalline cellulose from date palm sheath fibers. The influence of cellulose I and cellulose II on the properties of the isolated nanocrystalline celluloses (e.g., yield, energy and length of infra- and intermolecular hydrogen bonds, and degree of substitution) were studied too. The characteristics of chitosan biocomposite film with phosphorylated nanocrystalline cellulose were compared to those with sulfated nanocrystalline cellulose. Results showed that besides cellulose polymorphism, the ionic ester groups on the surface of nanocrystalline cellulose is one of the factors influencing the physical, chemical, mechanical, and water vapor barrier properties in chitosan/nanocrystalline cellulose biocomposites.

Adelakun, S. A., et al. (2018). "Histomorphology, Sperm Quality and Hormonal Profile in Adult Male Sprague-Dawley Rats following administration of aqueous crude Extract of Solanum nigrum by gastric gavage." Jornal Brasileiro De Reproducao Assistida 22(4): 338-345.
	Objective: The present study focused on histomorphology, sperm quality, hormonal profile and hematological parameters in adult male Sprague-Dawley rats following the administration of aqueous crude extract of Solanum nigrum by gastric gavage.
Methods: Fourty healthy male adult (12-14 weeks old) Sprague-Dawley rats weighing 200-220g were randomly divided into four groups (A, B, C and D) of ten (n=10) rats each. Group A which served as control were given distilled water 2ml/kg b.wt each, daily for 28 days. Group B, C and D rats were administered 100, 300 and 500mg/kg b.wt each daily respectively for 28 days. The extract was saved with LD50 > 5000mg/Kg. Sperm counts, percentage motility, morphology and percentage live sperm, hormonal profile and hematological parameter were quantified; testis, epididymal and general body weights were measured using a weighing scale. The extract was administered once daily for six days within a week via oral gavage. After the last administration, all rats were sacrificed by cervical dislocation, the testis were harvested and fixed in Bouin's fluid for histology processing.
Results: Our results revealed an increase in sperm counts, percentage of motility, morphology and percentage of live sperm, blood level of follicle stimulating hormone, Luteinizing hormone and testosterone, hematological parameters, testis, epididymal and general body weights across the groups in a dose-depentant manner. The testis histoarchtecture showed normal cellular composition in their germinal epithelium, with sperm cells in the lumen and a normal interstitium.
Conclusion: This experiment revealed that aqueous extract of Solanum nigrum bears profertility properties which may be beneficial to those who consume it.

Adeniran, O., et al. (2019). "Anti-glycation effect and advanced glycation end-products protein cross-links breaking ability of Psidium guajava leaf extracts." Abstracts of Papers of the American Chemical Society 257.
	
Adeniran, O. and M. Mogale (2019). "Anti-glycation effect and advanced glycation end-products protein cross-links breaking ability of Psidium guajava leaf extracts." Abstracts of Papers of the American Chemical Society 258.
	
Adeniran, O. I. and M. A. Mogale (2020). "Anti-glycation Effect and Advanced Glycation End-products Cross-link Breaking Ability of <it>Sclerocarya birrea</it> Stembark Extracts." Faseb Journal 34.
	
Adeogun, A. I., et al. (2020). "Kinetic, Thermodynamic and Optimization Studies of Dilute Acid Hydrolysis of Manihot esculenta Peels for Glucose Production." Waste and Biomass Valorization 11(3): 817-826.
	Hydrolysis of various cellulosic and lignocellulosic materials has been a focus of many researches, with sole aim of large scale conversion of these materials to the benefit of mankind. However, there are few reports on the hydrolysis of materials from agricultural wastes compared with commercially available products. This study therefore investigates the hydrolysis of cellulosic materials from the peels of Manihot esculenta (cassava) using dilute hydrochloric acid. The effects of initial substrate and acid concentrations as well as temperature were investigated. The morphological changes upon hydrolysis were also studied using Fourier-transform infrared spectroscopy, scanning electron microscope and X-ray diffraction analysis. Optimization study was carried out by using 3-levels full factorial experimental design to test the combine effect of acid concentration, temperature and time on glucose yield. The kinetics study showed that the reaction is substrate, acid concentration and temperature dependence with maximum yield of 20.24 g/L for a liquid/substrate ratio of 5 L/g. Morphological characterization shows that the hydrolysis impacted greatly on the structure of the substrate. Optimization study showed that mild acid concentration of 0.3 mol/dm(3), as the temperature approaches 120 degrees C and reaction time of 60 min produced 18.4 g/L of glucose. The results obtained positioned M. esculenta peel as a source of glucose for alcohol production in bio-fuel production.

Adepoju, G. K. A. and A. A. Adebanjo (2011). "Effect of consumption of Cucurbita pepo seeds on haematological and biochemical parameters." African Journal of Pharmacy and Pharmacology 5(1): 18-22.
	The study investigated the effect of Cucurbita pepo seeds on haematological and biochemical parameters on Wistar albino rats. The rats were maintained on diets composed of different concentrations of pulverized seeds of C. pepo. Blood samples and organs investigations were carried out using standard laboratory tests. The result revealed that C. pepo seeds significantly affected these parameters with beneficial effects on the vital organs and blood. The concentrations of the platelets, white blood cells and eosinophil were increased, while it reduced the concentrations of the neutrophils, packed cell volume and lymphocytes. It also significantly increased mean weights of the liver and the kidneys as evidenced by the statistically significant increase in total protein values of these organs. The doses significantly reduced the plasma levels of AST and ALT in these organs (p < 0.05). The seeds showed a dose-dependent nephro-and hepato-protective ability. In conclusion, C. pepo seed has beneficial nutritional values when consumed adequately.

Adetunji, C., et al. (2017). "Synergetic effect of rhamnolipid from Pseudomonas aeruginosa C1501 and phytotoxic metabolite from Lasiodiplodia pseudotheobromae C1136 on Amaranthus hybridus L. and Echinochloa crus-galli weeds." Environmental Science and Pollution Research 24(15): 13700-13709.
	Rhamnolipid (Rh) is a biosurfactant produced by the bacterial Pseudomonas aeruginosa. This present study investigates rhizospheric strain C1501 of P. aeruginosa with an accession number KF976394 with the best production of rhamnolipid: a biosurfactant. The partially purified rhamnolipid from strain C1501 and Tween 80 was tested on mycelial growth of wild strain C1136. The enzyme activities involved in biodegradation, as well as necrosis induction on the tested weeds, were performed using scanning electron microscopy. It was observed that the different concentrations of rhamnolipid tested enhanced the dry mycelia weight yield of Lasiodiplodia pseudotheobromae which has been established to be producing a phytotoxic metabolite for killing weeds. It was observed that strain C1136 had a high level of cellulase and xylanase enzyme activities during this study. The scanning electron microscopy showed that the mutant strain of C1136 combined with 0.003% v/v of rhamnolipid enhances biodegradability and a high level of necrosis on the tested weeds compared with that on the untreated weeds. The highest CMCase activities and xylanase activities were obtained on the fourth day from the phytotoxic metabolite produced from the mutant strain of L. pseudo theobromae when combined with 0.003% v/v of rhamnolipid. This study has shown that rhamnolipid can serve as an adjuvant in order to enhance the penetrability of bioherbicide active ingredient for controlling weeds.

Adewale, A. and A. E. Olorunju (2013). "Modulatory of effect of fresh Amaranthus caudatus and Amaranthus hybridus aqueous leaf extracts on detoxify enzymes and micronuclei formation after exposure to sodium arsenite." Pharmacognosy Research 5(4): 300-305.
	Vegetables are the cheapest and most available sources of important proteins, minerals, vitamins, and essential amino protein. These vegetables are commonly used in Africa for the treatment of illness. This study evaluated the protective effects of Amaranthus caudatus and A. hybridus against sodium arsenite-induced toxicity in rats. The effects of sodium arsenite and/or the plant extracts were assessed using bone marrow micronucleus assay and by measuring the activities of tumour maker enzymes such as gamma glutamyl transferase (GGT) and alkaline phosphatase (ALP) in white albino Wister rats. The study showed that sodium arsenite significantly (P < 0.05) induced the formation of micronucleated polychromatic erythrocytes and the activities of ALP and GGT when compared with control. The levels of white blood cell, hemoglobin, and lymphocyte count were altered in sodium arsenite fed rats and were reverted back to near normal levels in rats pretreated with the plant extracts. A. caudatus and A. hybridus showed significant role in protecting the detoxifying enzymes; also, A. caudatus has a more protective effect on reducing the micronuclei formation when compared with A. hybridus. This study suggests that A. caudatus and A. hybridus possess anticarcinogenic effect.

Adewumi, G. A. and S. A. Odunfa (2009). "Effect of controlled fermentation on the oligosaccharides content of two common Nigerian Vigna unguiculata beans (drum and oloyin)." African Journal of Biotechnology 8(11): 2626-2630.
	Two common local beans (Vigna ungulculata) varieties known as drum and oloyin were used for this study. These beans were fermented using Lactobacillus plantarum, Lactobacillus fermentum and Pediococcus acidilactici. The fermentation was carried out for 24, 48, and 72 h at ambient temperature. The results showed that there was no significant difference in the temperature values of both drum and oloyin beans fermented with the three organisms, while there were significant differences in the pH and total titratable acidity (TTA) values. Fermentation for 72 h showed significant reduction in the stachyose content of drum beans slurry fermented with L. plantarum, L. fermentum and P. acidilactici with 54.35, 53.06 and 57.84% reductions, respectively. Also, fermentation of oloyin beans slurry for the same period resulted in significant reduction in the stachyose content when fermented with L. plantarum, L. fermentum and P. acidilactici with 31.21, 65.38 and 67.63% reductions, respectively. Fermentation of drum beans for 72 h showed significant reduction in the raffinose content when fermented with L. plantarum, L. fermentum and P. acidilactici with 48.49, 79.09 and 74.81% reductions, respectively. For oloyin beans slurry, fermentation for 72 h also resulted in significant reduction in the raffinose content when fermented with L. plantarum, L. fermentum and P. acidilactici with 53.68, 73.17 and 64.02% reductions, respectively. Sucrose content showed significant increase for both beans slurry fermented for 72 h with all of the organisms. This study has thus shown that lactic acid bacteria can effectively be used to reduce the flatulence-causing sugars present in beans.

Adeyemi, K. D. and A. O. Olorunsanya (2012). "Comparative Analysis of Phenolic Composition and Antioxidant Effect of Seed Coat Extracts of Four Cowpea (Vigna unguiculata) Varieties on Broiler Meat." Iranian Journal of Applied Animal Science 2(4): 343-349.
	Seed coat crude extracts of white-coloured ITA-256, white and brown-coloured TVS-716, deep browncoloured IT-90K and light brown-coloured Ife brown cowpea varieties were analyzed for the presence and amount of total phenol, tannin and flavonoid content. Crude extracts of the cowpea varieties were analyzed for antioxidant activity using the Thiobarbituric Acid (TBA) assay. The seed coat extracts were added separately to 200 g of minced broiler meat sample at the rate of 0.05% of the weight of the meat and their effect compared to that of the synthetic antioxidant, butylated hydroxyl anisole (BHA) added to the meat at the rate of 0.05%. Each sample was divided into 16 parts of 12.5 g each. Eight of these were cooked while the other 8 parts were left raw. Antioxidant effect of the seed coat extracts was determined during refrigerated storage of raw and cooked minced broiler meat. All the cowpea varieties studied except TVS-716 contained phenol, tannin and flavonoids. TVS-716 contained only phenol and tannin. Seed coats extract from Ife brown contained higher levels of total phenol, tannin and flavonoids than the corresponding samples of IT-90K, ITA-256 and TVS-716. IT-90K had higher tannin content than ITA-256 and TVS-716 but its phenol and flavonoids content are not significantly different (P>0.05) from that of ITA-256. TBA assay shows that all the additives and BHA were able to reduce lipid oxidation in broiler meat. This was shown by lower TBARS values in broiler meat samples with added additives compared to the control samples (meat without additives). Seed coat extracts of Ife brown, ITA-256 and IT-90k reduce lipid oxidation more than BHA in raw broiler meat samples but are less potent than BHA in cooked meat samples. Seed coat extracts of Ife brown was more effective than other cowpea varieties in reducing lipid oxidation in both cooked and raw meat samples. The antioxidant potential of IT-90K was not significantly different (P>0.05) from that of ITA-256 while TVS-716 exhibited the least antioxidant potency.

Adeyemi, O. O., et al. (2008). "Inhibition of chemically induced inflammation and pain by orally and topically administered leaf extract of Manihot esculenta Crantz in rodents." Journal of Ethnopharmacology 119(1): 6-11.
	The aqueous leaf extract of Manihot esculenta Crantz (MELE) is being used orally and topically in traditional African medicine for the treatment of inflammation and pain, and claimed to be safe. The anti-inflammatory effects of MELE (100-400 mg/kg, p.o. or 1-4%, w/w in petroleum jelly, topically) were tested against carrageenan-induced paw oedema in rats as well as against xylene-induced ear oedema in mice. The analgesic effect of MELE (100-400 mg/kg, p.o. or 1-4%, w/w in petroleum jelly, topically) was tested against acetic acid-induced (20 mu l, 0.6%, v/v in normal saline, i.p.) and acetylcholine-induced (8.3 mg/kg. i.p.) mouse writhing models. At 100-400 mg/kg, p.o. and 1-4% (w/w), topically, MELE produced significant inhibitions of carrageenan-induced rat paw oedema and xylene-induced ear swelling in mice. Effects produced by MELE were significantly higher than those produced by indomethacin (10 mg/kg, s.c. or 1%, w/w in petroleum jelly) in the anti-inflammatory models. For the analgesic effect, MELE (100-400 mg/kg, orally) and (1-4%. w/w, topically), like aspirin (100 mg/kg, i.p.) exhibited significant (P < 0.05) inhibition of acetic acid- and acetylcholine-induced mouse writhing tests, compared to untreated control. Effects produced by MELE were significantly lower than those produced by aspirin (100 mg/kg, i.p.) in the analgesic models, except for the topically administered extract on acetylcholine-induced pain. Acute oral administration up to 10 g/kg did not cause death within 14 days, but mortalities were produced in i.p. administered extract with LD50 of 2.5 +/- 0.3 g/kg. Based on these, the extract may contain orally safe, topically and orally effective anti-inflammatory and analgesic principles, which justify its use in traditional African medicine. (C) 2008 Elsevier Ireland Ltd. All rights reserved.

Adeyemi, O. S. and M. A. Akanji (2011). "Biochemical changes in the kidney and liver of rats following administration of ethanolic extract of Psidium guajava leaves." Human & Experimental Toxicology 30(9): 1266-1274.
	Furtherance to a previous report on the anti-trypanosomal properties of Psidium guajava aqueous leaf extract in rats experimentally infected with Trypanosoma brucei brucei, we have evaluated the effects of the daily intraperitoneal administration of P. guajava leaf extract to rats on the activities of alkaline phosphatase (ALP), aspartate aminotransferase (AST), alanine aminotransferase (ALT) and acid phosphatase (ACP) in the kidney, liver and serum. The results obtained revealed that the administration of the extract produced significant increase in the serum activities of AST, ALT, ALP and ACP when compared with the control (p < 0.05). Also AST, ALT and ALP and ACP activities in the tissues of animals administered the extract revealed inconsistent changes (p < 0.05) relative to control. The increase in the serum activity of ALP may be an indicator that there was a likely compromise to the integrity of the plasma membrane as a result of the ethanolic extract administration. This could have caused leakages of the other enzymes investigated, which may explain the corresponding increases in the serum activities of AST, ALT and ACP observed.

Adeyemi, O. S., et al. (2009). "Ethanolic leaf extract of Psidium guajava: Phyto-chemical and trypanocidal activity in rats infected with Trypanosoma brucei brucei." Journal of Medicinal Plants Research 3(5): 420-423.
	The Phyto-chemical composition and trypanocidal activity of the ethanolic leaf extract of Psidium guajava (guava) was investigated in rats infected with Trypanosoma brucei brucei. Results showed that the extract contained a higher amount of flavonoids compared to tannins which is moderately present. Other phyto-chemicals present but in minute amounts included saponins, steroids, and terpenoids amongst others. The result of the test for trypanocidal effects showed that there was low to absolute zero parasitaemia in the treated rats compared to the infected and untreated control. Besides the attainment of low parasitaemia by the leaf extract, there was also an appreciable extension of life span of all infected and treated rats. The life span extension ranged from 30 days to 32 days post infection. The infected and untreated control animals died on the 8(th) day post infection. We have been able to show that P. guajava leaf extract has trypanocidal properties which could be attributed in parts to the broad antimicrobial and iron chelating activity of flavonoids and tannins respectively. Iron chelation has been suggested by several reports as an effective way of killing trypanosomes. The prime target is the enzyme, ribonucleotide reductase whose activity is central to DNA synthesis prior to cell division as obtained in trypanosomiasis infection. This result thus makes P. guajava leaf extract a probable agent for managing African sleeping sickness.

Adeyemi, O. S., et al. (2011). "Anti-trypanosomal and cytotoxic activity of ethanolic extracts of Psidium guajava leaves in Alamar Blue based assays." Veterinarski Arhiv 81(5): 623-633.
	Ethanolic extracts prepared from the leaves of Psidium guajava were evaluated for anti-trypanosoma and cytotoxicity activity in the bloodstream species of Trypanosoma brucei brucei (BS427) and HEK293 in 384-well Alamar Blue assays respectively. Cytotoxicity activity in HEK293 cells was subsequently used to estimate the selectivity index of the extracts. The activities of the plant extracts were determined to evaluate if further chemical and biological profiling may be warranted for potential development in early drug discovery for African Sleeping Sickness. Two trypanocides, pentamidine and diminazene, were employed as reference drugs, while puromycin was also included as control for general cell growth inhibition. The results show that the extracts inhibited growth of T. b. brucei with an IC50 of 6.3 mu g/mL and 48.9 mu g/mL for 80% and 20% ethanolic preparations respectively, with corresponding activity of less than 50% against HEK293 at the highest screening dose of 238.10 mu g/mL. The estimated selectivity index of the extracts compares favourably with pentamidine and diminazene. Meanwhile the reference compounds were found to have activities in agreement with published sensitivities at the doses screened. The lack of cytotoxicity at the doses screened and direct activity against T. b. brucei whole cells, make these extracts suitable candidates for further chemical elucidation and biological profiling.

Adeyemo, O. S., et al. (2017). "Overexpression of Arabidopsis FLOWERING LOCUS T (FT) gene improves floral development in cassava (Manihot esculenta, Crantz)." Plos One 12(7).
	Cassava is a tropical storage-root crop that serves as a worldwide source of staple food for over 800 million people. Flowering is one of the most important breeding challenges in cassava because in most lines flowering is late and non-synchronized, and flower production is sparse. The FLOWERING LOCUS T (FT) gene is pivotal for floral induction in all examined angiosperms. The objective of the current work was to determine the potential roles of the FT signaling system in cassava. The Arabidopsis thaliana FT gene (atFT) was transformed into the cassava cultivar 60444 through Agrobacterium-mediated transformation and was found to be overexpressed constitutively. FT overexpression hastened flower initiation and associated fork-type branching, indicating that cassava has the necessary signaling factors to interact with and respond to the atFT gene product. In addition, overexpression stimulated lateral branching, increased the prolificacy of flower production and extended the longevity of flower development. While FT homologs in some plant species stimulate development of vegetative storage organs, atFT inhibited storage-root development and decreased root harvest index in cassava. These findings collectively contribute to our understanding of flower development in cassava and have the potential for applications in breeding.

Adeyemo, O. S., et al. (2019). "Identification of FT family genes that respond to photoperiod, temperature and genotype in relation to flowering in cassava (Manihot esculenta, Crantz)." Plant Reproduction 32(2): 181-191.
	Cassava is a starch-storing root crop that is an important source of dietary energy in tropical regions of the world. Genetic improvement of cassava by breeding is hindered by late flowering and sparse flower production in lines that are needed as parents. To advance understanding of regulatory mechanisms in cassava, this work sought to identify and characterize homologs of the FLOWERING LOCUS T (FT) gene. Ten members of the phosphatidylethanolamine-binding protein gene family, to which FT belongs, were obtained from the cassava genome database. Phylogenetic and sequence analysis of these proteins was used to identify two putative FT homologs which had amino acid sequences at key positions in accordance with those predicted for functional FTs. Expression of these ten genes was determined in mature leaves, immature leaves, flower buds, fibrous roots, storage roots and stem. The FT transcripts were expressed in mature leaves, as expected for their possible role in leaf-to-apical meristem signaling. In growth chamber studies, plants flowered earlier in long-day photoperiod than in short-day photoperiod. Expression studies indicated that while MeFT1 was expressed in leaves without a clear-cut photoperiod response, MeFT2 was expressed in a photoperiod-dependent manner, consistent with its involvement in photoperiodic control of flowering. In growth chambers that subjected plants to a range of temperatures from 22 to 34 degrees C, flowering was delayed by warmer temperatures although MeFT1 and MeFT2 expression declined in only one genotype, indicating other factors regulate this response. The earliest flowering genotype, IBA980002, had high levels of MeFT1 and MeFT2 expression, suggesting that both homologs contribute to earliness of this genotype.

Adhikari, A., et al. (2022). "Green Synthesis of Iron Oxide Nanoparticles Using Psidium guajava L. Leaves Extract for Degradation of Organic Dyes and Anti-microbial Applications." Catalysts 12(10).
	Among various metal and metal oxide nanoparticles, iron-oxide nanoparticles (IONPs) have been more widely used for the degradation of harmful organic dyes and the inhibition of microbial growth; on the other hand, it positively affects mammalian cells. Green synthesis of IONPs has piqued the interest of researchers because it improves stability and is an environmentally friendly method of avoiding the use of harmful chemicals as a reducing agent. In this study, IONPs were synthesized using Psidium guajava leaf extract, which was further applied for its industrial dye degradation and anti-microbial activities. UV-visible spectroscopy, FTIR, XRD, XPS, EDX, FE-SEM, HR-TEM, and Zeta potential analysis were used to characterize the synthesized nanoparticles. The synthesized IONPs managed to degrade methylene blue (MB) and methyl orange (MO) in the presence of H2O2. The degradation efficiency was 82.1% in 95 min and 53.9% in 205 min for MB and MO, respectively. Likewise, the synthesized IONPs showed good anti-bacterial activity with a ZOI of 13 mm for both Shigella sonnei and Staphylococcus aureus gram-positive bacteria. Similarly, they demonstrated good anti-fungal activity with ZOI of 15 mm and 13 mm for Candida tropicalis and Candida albicans, respectively. Thus, the IONPs can combat harmful organic dyes, and they can terminate the pathogenicity of several human pathogens.

Adhikari, D., et al. (2013). "Genetic diversity of common bean (Phaseolus vulgaris L.) nodulating rhizobia in Nepal." Plant and Soil 368(1-2): 341-353.
	Background and Aims This study was conducted to reveal the genetic diversity of common bean (Phaseolus vulgaris L.) nodulating rhizobia in various agroecological regions in Nepal.
Method A total of 63 strains were isolated from common bean grown in the soils collected from seven bean fields in Nepal and characterized based on the partial sequences of 16S-23S internal transcribed spacer (ITS) regions, 16S rDNA, nodC, and nifH. Symbiotic properties of some representative strains with host plants were examined to elucidate their characteristics in relation to genotype and their origin.
Results The isolated strains belonged to Rhizobium leguminosarum, Rhizobium etli, Rhizobium phaseoli, and one unknown Rhizobium lineage, all belonging to a common symbiovar (sv.) phaseoli. Nine ITS genotypes were detected mainly corresponding to a single site, including a dominant group at three sites harboring highly diverse multiple ITS sequences. Three symbiotic genotypes corresponded to a geographical region, not to the ribosomal DNA group, suggesting horizontal transfer of symbiotic genes separately in each region. Great differences in nitrogenase activity and nodule forming ability among the strains irrespective of their species and origin were observed.
Conclusions Nepalese Himalaya harbor phylogenetically highly diverse and site-specific strains of common bean rhizobia, some of which could have high potential of symbiotic nitrogen fixation.

Adhikary, D. and D. B. Pratt (2015). "Morphologic and Taxonomic Analysis of the Weedy and Cultivated Amaranthus hybridus Species Complex." Systematic Botany 40(2): 604-610.
	The hybridus species complex of the genus Amaranthus is a group of weedy and cultivated plants from the New World that are considered difficult to identify. Classification schemes have varied between a single species approach, Amaranthus hybridus s.l., and a five species approach that recognizes the widespread weedy A. hybridus s.s., the South American endemic A. quitensis, and the three cultivated taxa (A. hypochondriacus, A. cruentus, and A. caudatus) as distinct species. The goals of this study were to analyze patterns of floral variation within the species complex and to determine distinguishing morphological features of the species. Twenty-one pistillate and twelve staminate floral characters from 41 specimens representing all five species were analyzed morphologically. Results indicate that morphological characters split the hybridus complex into two larger groups; that the widespread weedy A. hybridus divides into two morphologically distinct groups, each associated with different cultivated taxa; and that staminate morphological variation may be more taxonomically informative than previously assumed.

Adiba, B. D., et al. (2011). "Preliminary characterization of food tablets from date (Phoenix dactylifera L.) and spirulina (Spirulina sp.) powders." Powder Technology 208(3): 725-730.
	In this work, some physical properties (hardness, friability, disintegration time and erosion) of food tablets containing various food powders obtained from dates (Phoenix dactylifera L), spirulina (Spirulina sp.) and oranges (juice and zest) were investigated. Also, experimental data related to the release kinetic of phycocyanin (antioxidant substance of spirulina) into different liquid mediums correctly fit the Korsmeyer-Peppas model since the coefficient of determination R-2 ranged from 0.84 (HCl 0.1 N solution) to 0.98 (distilled water). So, the date and spirulina powder-based food tablets could be of various uses: 1) consumption as such by all categories of consumers, 2) feeding of patients for whom it is difficult to chew or swallow food, knowing that these tablets can be either sucked or swallowed, and 3) as natural and cheap drug delivery carriers. (C) 2011 Elsevier B.V. All rights reserved.

Adiku, S. G. K., et al. (1995). "A Maize (Zea-Mays) - Cowpea (Vigna-Unguiculata) Intercrop Model." Ecophysiology of Tropical Intercropping: 397-406.
	
Adja, N. A., et al. (2014). "Entomofauna associated with African oleaginous cucurbits (Lagenaria siceraria Molina (Standl.1930) and Citrullus lanatus Thumb (Matsum & Nakai 1916)) and impact of pests on production." Annales De La Societe Entomologique De France 50(3-4): 301-310.
	The fruit production of African oleaginous cucurbit plants is severely limited by insect pests. Here we conducted an inventory of the entomofauna associated with Lagenaria siceraria Molina (Standl.) and Citrullus lanatus Thumb (Matsum & Nakai), two African cucurbites, in parallel to assessing the damage that insect pests cause to these plants and their impact on fruit yield. We subsequently conducted randomized experiments on treated and control plots of 49m(2) of area. Plots were treated with CYPERCAL 50 EC (50 g/l of Cypermetrin) and FURADAN 5G (50 g/kg of Carbofuran). Insects collected from plots were identified and counted. We also assessed the attack rate on plants and fruit yield (number and weight of fruit and seedlings). Seventy-one species belonging to 41 families from 10 insect orders were identified (Coleoptera, Hymenoptera, Diptera, Lepidoptera, Orthoptera, Homoptera, Heteroptera, Dictyoptera, Odonata and Dermaptera). The main pests on cucurbit plants were Chrysomelidae (Lamprocopa occidentalis, Aulacophora foveicolis, Aulacophora africana, Asbecesta cyanipennis, Ootheca mutabilis and Lilioceris livida), Coccinellidae (Henosepilachna elaterii and Henosepilachna reticulata) and Meloidae (Mylabris holosericea). Fifty percent of plants were healthy on treated plots versus 0-33% on control. The number of fruits on treated plots (37.16 +/- 2.99 for L. siceraria and 42.33 +/- 2.58 for C. lanatus) were significantly (P < 0,001) higher compared to control (29.33 +/- 4.67 for L. siceraria and 31.33 +/- 3.5 for C. lanatus). The yield on treated plots (222.39 +/- 15.78 kg/ha for L. siceraria and 127.4 +/- 8.16 kg/ha for C. lanatus) were significantly (P < 0,001) higher compared to control (144.4 +/- 14.52 kg/ha for L. siceraria and 88.18 +/- 8.09 kg/ha for C. lanatus). In conclusion, this study demonstrated that by reducing pest populations and damages, insecticide treatments improved cucurbit production more than 40%.

Adjebeng-Danquah, J., et al. (2020). "Genotypic Variability in Some Morpho-Physiological Traits in Different Environments and Their Relationship with Cassava (Manihot esculenta Crantz) Root Yield." International Journal of Agronomy 2020.
	A Cassava root yield under diverse environments is influenced by morpho-physiological traits that are in turn influenced by genotype, environment, and genotype x environment interaction (GEI). Most GEI analyses in cassava have been limited to root yield with less emphasis on stability of other yield-related traits. This study was carried out to assess the effect of GEI on some morpho-physiological traits in cassava and key traits that are useful for selection in different environments. The study utilized 20 cassava genotypes evaluated in six environments, namely, Fumesua 2013 and 2014, Nyankpala 2013 and 2014 (irrigation), and Nyankpala 2013 and 2014 (no irrigation). The genotypes were arranged in a randomized complete block design (RCBD) with three replications and assessed for a number of morpho-physiological traits, root yield and yield components. The data were subjected to analysis of variance using SAS statistical package. Subsequently, the GGE biplot was used to carry out genotype x environment, genotype x trait, and environment x trait interaction analyses to determine the specificity of genotypic performance and traits linked to particular environments. The results indicated significant (P<0.05) GEI effect on all traits except leaf temperature. The genotype x trait biplot analysis revealed closely related traits and those associated with root yield and genotypes that show weakness in these traits. Both environment x trait biplot and principal component analyses identified traits with higher discriminatory power among genotypes in various environments particularly in the dry environments. These can be used as secondary traits to select drought-tolerant genotypes. From this study, the GGE biplot was useful in identifying traits associated with specific genotypes in different environments to aid in selection. Moderate broad-sense heritability estimates werefound for storage root yield, harvest index, plant height, ratio of storage rootlength to girth, and cassava mosaic disease score indicating that progresscan be made through selection for these traits.

Adjei-Fremah, S., et al. (2018). "Microarray analysis of the effect of Cowpea (Vigna unguiculata) phenolic extract in bovine peripheral blood." Journal of Applied Animal Research 46(1): 100-106.
	In this study, the effect of polyphenolic extracts from cowpea (Vigna unguiculata) on global gene expression in bovine peripheral blood was investigated. Blood collected from Holstein-Friesian cows (n=10) was treated with 10 mu g/mL of cowpea phenolic extract (CPE) and subsequently used for transcriptional profiling using the Agilent bovine (v2) 4x44K array. Calculation of fold change in gene expression and pathway analysis was conducted using the GeneSpring GX software 13.0. Real-time quantitative PCR was performed to validate the microarray data. Phenolic extracts of cowpea impacted global gene expression and resulted in 3170 differentially expressed genes (p<.05); 1716 genes were upregulated and 1454 genes were downregulated. Exposure to CPE impacted 66 pathways (p<.05) including the Wnt signalling pathway, Toll-like receptor pathway, inflammation response pathway, MAPK cascade pathway, prostaglandin synthesis and regulation pathway, cell cycle pathway, insulin signalling pathway, and the adipogenesis pathway. Expression of immune markers such as CD40, CD68, Toll-like receptors, and Wnt signalling changed. Exposure to CPE modulated expression of genes associated with immunity and homeostasis. Transcriptional profiles of the response to polyphenols may aid in the design of targeted diets to influence animal production and health and thus requires further study.

Adjorlolo-Gasokpoh, A., et al. (2012). "Mercury in the Surface Soil and Cassava, Manihot esculenta (Flesh, Leaves and Peel) Near Goldmines at Bogoso and Prestea, Ghana." Bulletin of Environmental Contamination and Toxicology 89(6): 1106-1110.
	Mercury amalgamation is used indiscriminately in the recovery of gold by small-scale native gem winners in Ghana. Mercury is released into the environment in the form of wastewater, tailing and vapor from the roasting of amalgam to separate gold. The study looked at the levels of total mercury concentration in surface soil and cassava crop from farms located within the vicinities of Bogoso and Prestea Goldmines. The surface soil total mercury concentrations ranged between 125.29 and 352.52 mu g/kg whiles cassava had between 66.60 and 195.47 mu g/kg. The results showed proportionately more deposits at higher distances in 15-30 cm soil zone and less deposits at higher distances on leaves with relatively high uptake of the metal occurred at higher distances from the mines into the peels. These results suggest serious mercury pollution to the surface soil and the cassava crop but the speciation exercise showed that mercury is not in the free state, rather bound to hydroxides and organic compounds as complexes.

Adome, N. F., et al. (2022). "Composition, nutritional value, and uses of Ricinodendron heudelotii, Vitex doniana, and Cleome gynandra seed oil, three indigenous oil species sources of omega 3, 6, and 9 fatty acids: A review." Engineering Reports 4(9).
	Ricinodendron heudelotii, Vitex doniana, and Cleome gynandra are three indigenous species of Benin/West Africa. This review focuses on the physicochemical characteristics of their seeds and the nutritional and functional properties of their oils. In this systematic review, scientific articles and reports were used to collect information. The minima, maxima, and mean values were considered and converted into a dry basis and/or the same units by using the international system of units when needed to allow comparison. Seeds of Ricinodendron, Vitex and Cleome fat contents were 51.83 g/100 g dw, 28.55 g/100 g dw and 27.35 g/100 g dw, respectively. The three seed oils contained 58.54% to 87% mono and polyunsaturated fatty acids. Ricinodendron seed oil contained a conjugated polyunsaturated fatty acid alpha-eleostearic acid (49.3%-51.1%). Data varied from one author to another due to the methods used. R. heudelotii seeds oil is traditionally used for the treatment of several diseases. Its oil showed phytochemical and antimicrobial properties suggesting its possible use in pharmaceutical industries. Ricinodendron and Vitex seed oil should not be used for cooking at high temperatures or frying because of their high and medium levels of unsaturation.

Adrian, J. A. L., et al. (2012). "Proximate Analysis, in Vitro Organic Matter Digestibility, and Energy Content of Common Guava (Psidium guajava L.) and Yellow, Strawberry Guava (Psidium cattleianum Var. lucidum) Tree Parts and Fruits as Potential Forage." Journal of Agricultural and Food Chemistry 60(42): 10398-10405.
	The nutrient composition of common guava, Psidium guajava L., and strawberry guava (waiwi), Psidium cattleianum var. lucidum, tree parts and fruits was determined during three seasons for six locations in Hawaii to assess guava as a potential feed for cattle. All guava plant parts were higher (p < 0.001) in crude protein than waiwi, but there were no differences in the fiber and energy densities for bark, shoots, and branches. Guava leaves were higher in fiber and had lower energy densities (p < 0.05) than waiwi. Ripe and breaker stage fruits were lower (p < 0.05) in fiber, similar in protein (CP), and higher (p < 0.05) in energy density than immature fruits. Guava fruits were higher in CP (p < 0.05) and organic matter (p < 0.001) and lower in ash (p < 0.001) than waiwi fruits. The primary nutritional concern with guava is low in vitro organic matter digestibility as compared to tropical forage grasses; therefore, it is not recommended as a feedstock for livestock.

Adrian, J. A. L., et al. (2015). "Mineral Composition and Soil-Plant Relationships for Common Guava (Psidium guajava L.) and Yellow Strawberry Guava (Psidium cattleianum var. lucidum) Tree Parts and Fruits." Communications in Soil Science and Plant Analysis 46(15): 1960-1979.
	The mineral compositions of the fruit and tree parts of common guava, Psidium guajava L., and strawberry guava, Psidium cattleianum var. lucidum, were determined. The study occurred during three seasons at six locations in Hawaii to assess guava as feed for livestock. Guava bark contained the greatest concentrations of calcium (Ca) and ash; leaves the greatest concentrations of magnesium (Mg), sulfur (S), sodium (Na), boron (B), and manganese (Mn); and the shoots had the greatest concentrations of nitrogen (N), phosphorus (P), and potassium (K). The leaves and the shoots had the greatest concentrations of copper (Cu) and iron (Fe). Between guava and waiwi, guava had greater concentrations of most minerals except for Na in all plant parts, and Mg and ash in the leaves. Guava leaves and shoots meet the macromineral requirements for various phases of sheep, goat, and beef cattle life cycles with the exception of P and Na. Guava shoots do not meet Mn requirements for lactating cows.

Adsule, P. G., et al. (1984). "Studies on the Suitability for Canning of New French Bean (Phaseolus-Vulgaris) Selections." Journal of Food Science and Technology-Mysore 21(4): 203-205.
	
Adtani, P. N., et al. (2017). "Antifibrotic effect of Centella asiatica Linn and asiatic acid on arecoline-induced fibrosis in human buccal fibroblasts." Journal of Investigative and Clinical Dentistry 8(2).
	Aim: The aim of the present study was to investigate the in vitro antifibrogenic effects of Centella asiatica Linn (CA) and its bioactive triterpene aglycone asiatic acid (AA) on arecoline-induced fibrosis in primary human buccal fibroblasts (HBF).
Methods: An ethanolic extract of CA was prepared, and AA was purchased commercially. High-performance thin-layer chromatography (HPTLC) was performed to quantify AA in the CA extract; colorimetric assay (3-[4,5-dimethylthiazol-2-yl]-2,5-diphenyltetrazolium bromide) was performed to determine an half-maximal inhibitory concentration. HBF were cultured and stimulated with arecoline. The inhibitory effects of CA and AA at different concentrations were assessed using gene-expression studies on fibrosis-related markers: transforming growth factor-beta 1, collagen 1 type 2, and collagen 3 type 1. The stimulatory effect of arecoline and the inhibitory effect of AA on fibroblast morphology and extracellular matrix were assessed qualitatively using Masson trichrome stain.
Results: The HPTLC analysis determined 1.2% AA per 100 g of CA extract. Arecoline produced a concentration-dependent increase in the fibrotic markers, treatment with CA significantly downregulated fibrotic markers at higher concentrations, and AA downregulated at lower concentrations. Arecoline altered fibroblast morphology and stained strongly positive for collagen, and AA treatment regained fibroblast morphology with faint collagen staining.
Conclusion: CA and AA can be used as antifibrotic agents.

Adu, B. G., et al. (2021). "High-density DArT-based SilicoDArT and SNP markers for genetic diversity and population structure studies in cassava (Manihot esculenta Crantz)." Plos One 16(7).
	Cassava (Manihot esculenta Crantz) is an important industrial and staple crop due to its high starch content, low input requirement, and resilience which makes it an ideal crop for sustainable agricultural systems and marginal lands in the tropics. However, the lack of genomic information on local genetic resources has impeded efficient conservation and improvement of the crop and the exploration of its full agronomic and breeding potential. This work was carried out to obtain information on population structure and extent of genetic variability among some local landraces conserved at the Plant Genetic Resources Research Institute, Ghana and exotic cassava accessions with Diversity Array Technology based SilicoDArT and SNP markers to infer how the relatedness in the genetic materials can be used to enhance germplasm curation and future breeding efforts. A total of 10521 SilicoDArT and 10808 SNP markers were used with varying polymorphic information content (PIC) values. The average PIC was 0.36 and 0.28 for the SilicoDArT and SNPs respectively. Population structure and average linkage hierarchical clustering based on SNPs revealed two distinct subpopulations and a large number of admixtures. Both DArT platforms identified 22 landraces as potential duplicates based on Gower's genetic dissimilarity. The expected heterozygosity which defines the genetic variation within each subpopulation was 0.008 for subpop1 which were mainly landraces and 0.391 for subpop2 indicating the homogeneous and admixture nature of the two subpopulations. Further analysis upon removal of the duplicates increased the expected heterozygosity of subpop1 from 0.008 to 0.357. A mantel test indicated strong interdependence (r = 0.970; P < 0.001) between SilicoDArT and DArTSeq SNP genotypic data suggesting both marker platforms as a robust system for genomic studies in cassava. These findings provide important information for efficient ex-situ conservation of cassava, future heterosis breeding, and marker-assisted selection (MAS) to enhance cassava improvement.

Adu, B. G., et al. (2021). "High-Density DArT Markers and Phenotypic Characterization of Cowpea Accessions (Vigna unguiculata (L.) Walp)." Advances in Agriculture 2021.
	Cowpea (Vigna unguiculata (L.) Walp) is an important component of most traditional cropping systems in the tropics. It provides leafy vegetables and/or grains and forages and acts as a cover crop. We characterized 16 cowpea accession collections in Ghana using agromorphological traits and high-density silicoDArT markers for breeding and efficient conservational purposes. Principal component analysis indicated pod, leaf, and seed characters such as pod length, seeds per pod, terminal leaves shape, number of leaves, hundred seed weight, and seed weight per plant as discriminatory traits in revealing the variation among the accessions. Trait association analysis revealed a significant correlation between the pod number, pod length, seeds per pod, number of leaves, and seed weight per plant that could allow the selection to improve the grain yield. Moderate to high broad-sense heritability and genetic advance observed for most of the traits indicate that the selection would result in foreseeable genetic improvement. The 9,706 silicoDArT markers used in the study were able to reveal genetic variation among the tested cowpea collections. Accessions GH5039 and GH6056 were established as duplicates based on the silicoDArT markers, which could enhance efficient germplasm utilization and conservation. Accessions GH3685, GH3674, and GH4541 were identified for high leaf and pod production and high seed yield per plant, which could be good candidates for dual purpose cowpea production, which is common in the subsistence farming system.

Adu, M. O., et al. (2018). "Characterising shoot and root system trait variability and contribution to genotypic variability in juvenile cassava (Manihot esculenta Crantz) plants." Heliyon 4(6).
	The development of cassava genotypes with root system traits that increase soil resource acquisition could increase yields on infertile soils but there are relatively few work that has quantified cassava root system architecture (RSA). We used an easily adaptable and inexpensive protocol to: (i) measure genotypic variation for RSA and shoot traits of a range of cassava genotypes; and (ii) identify candidate variables that contribute the largest share of variance. Cassava genotypes were grown in soil-filled pots, maintained at 70% field capacity. Shoot and RSA traits were measured on plants grown up to 30, 45 and 60 days. Multivariate analysis was used to determine major traits contributing to variation. The study showed that cassava roots are adventitious in origin consisting of a main root axis and orders of lateral roots, and therefore the historically used term "fibrous roots" are redundant currently not contributing to clarity. There were significant differences (P < 0.05) for traits evaluated. The highest relative root growth rate occurred over the first 30 days and ranged from 0.39 to 0.48 cm day(-1). Root fresh weight was significantly correlated with other traits, including root length (r = 0.79), leaf area (r = 0.72), number of lower nodal roots (r = 0.60), indicating that direct selection based on these traits might be sufficient to improve root biomass. Up to the first six principal components explained over 80% of the total variation among the genotypes for the traits measured at 30, 45 and 60 days. Leaf area, root diameter and branching density-related traits were the most important traits contributing to variation. Selection of cassava genotypes based on shoot and root biomass, root diameter and branching density at juvenile growth stage could be successful predictors of nutrient and water-use efficiency in the field. Further studies are required to relate studied juvenile cassava root traits with the performance of field-grown-mature plant with regard to drought, nutrient-use efficiency and yield.

Adu, M. O., et al. (2019). "Identifying key contributing root system traits to genetic diversity in field-grown cowpea (Vigna unguiculata L. Walp.) genotypes." Field Crops Research 232: 106-118.
	Cowpea is a grain legume that is grown extensively as an alternate protein and income source for many smallholder farmers. Characterising cowpea root phenotypes could provide the basis for developing genotypes with root system architecture (RSA) traits that increase soil resource acquisition. Measuring RSA traits of any field crop is a demanding task, in terms of expediency, time, cost, and competence. Targeted root phenotyping strategies focusing on a few relevant traits might aid in side-stepping some of the challenges associated with phenotyping roots of field crops. The objectives of this study were to (i) measure genotypic variation for RSA and shoot traits of cowpea genotypes; and (ii) identify candidate variables and genotypes that contribute the largest share of variance. Sixty cowpea accession were grown in field trials at the University of Cape Coast, Ghana. Seventy variables, mostly quantitative RSA traits were measured. Multivariate analysis was used to determine major traits contributing to variation. There were significant differences (P < 0.05) for the majority of traits evaluated. Fifty-nine traits had coefficients of variation of >= 0.3 among genotypes and were selected for further examination. Broad-sense heritability (H-2) estimates were generally intermediate to high and ranged from 0.11 to 0.96. The Shannon-Weaver diversity index (H') was variable among traits and ranged from 0.00 to 0.88. Shoot and root biomass correlated closely and positively with count- and length- and diameter-related traits, Cluster analysis identified three homogeneous genotype groups and identified groups of cowpea genotypes that could be exploited in breeding programs to improve the genetic basis of root traits, The first nine principal components explained over 74% of total genotypic variation for the twenty-nine traits included in the PCA. Sixteen traits contributed more than other traits to the variability in PC1 and PC2. Soil and root tissue angle-related traits, shoot and root diameter-related traits, root biomass, hypocotyl root length, root count and lateral root density-related traits were among the top 50% of the most important traits contributing to variation and thus warrant consideration in efforts to breed for improved genotypes in cowpea. The workflow presented offers a robust, cost-effective and simple approach to identifying focal root traits that contribute to diversity in grain legumes. The results could potentially facilitate the characterization of specific traits suitable for targeted genotype selection and breeding of new cowpea varieties for efficient RSAs.

Adu, M. O., et al. (2020). "The search for yield predictors for mature field-grown plants from juvenile pot-grown cassava (Manihot esculenta Crantz)." Plos One 15(5).
[truncated: 22,867,697 more chars]
